# Supplementary material for: Small RNA Profiling of Influenza A Virus-Infected Cells Identifies miR-449b as a Regulator of Histone Deacetylase 1 and Interferon Beta
Source: PLoS One. 2013 Sep 26;8(9):e76560. doi: 10.1371/journal.pone.0076560 (PMC3784411; doi:10.1371/journal.pone.0076560)
Supplement: Table S1 — Normalized miRNA Sequence Tags. (XLS) [file pone.0076560.s001.xls]

## Sheet: Sheet1
Table S1. Normalized miRNA sequence tags [a]
MicroRNA [b]	Mock[25] [c]	A/Udorn/72 [c]	A/WSN/33 [c]
miRNA_hsa-let-7a	0.431578624 [d]	0.435860290918335 [d]	0.451257335395031 [d]
miRNA_hsa-let-7a*	0.0262548	0.0132202	0.0266913
miRNA_hsa-let-7a-2*	0.00631833	0.00217437	0.00304331
miRNA_hsa-let-7b	0.313953	0.260577	0.234359
miRNA_hsa-let-7b*	0.00177895	0.00130462	0.00129715
miRNA_hsa-let-7c	0.0345974	0.0319778	0.0300838
miRNA_hsa-let-7c*	0	0	0
miRNA_hsa-let-7d	0.093088	0.079756	0.0490172
miRNA_hsa-let-7d*	6.13e-05	0	0
miRNA_hsa-let-7e	0.324811	0.221351	0.219492
miRNA_hsa-let-7e*	0.00573557	0.00185546	0.00478946
miRNA_hsa-let-7f	1.20683	0.991746	1.52951
miRNA_hsa-let-7f-1*	0.00729982	0.00466765	0.00631112
miRNA_hsa-let-7f-2*	0.00263775	0.0020874	0.00384155
miRNA_hsa-let-7g	2.16817	1.75536	2.22748
miRNA_hsa-let-7g*	0.00202432	0.00365295	0.00441529
miRNA_hsa-let-7i	1.67825	1.22893	1.80922
miRNA_hsa-let-7i*	0.012606	0.0324127	0.0423818
miRNA_hsa-miR-1	0.000552087	0.000579833	0.000698464
miRNA_hsa-miR-100	7.05328	3.15496	7.42325
miRNA_hsa-miR-100*	0.00294446	0.00118866	0.00217023
miRNA_hsa-miR-101	0.0474488	0.0171051	0.0862602
miRNA_hsa-miR-101*	0.00113484	0.000608824	0.000199561
miRNA_hsa-miR-103	6.11537	4.11794	5.13368
miRNA_hsa-miR-103-2*	0.0610056	0.0561858	0.0726901
miRNA_hsa-miR-103-as	25.0828	17.3609	20.9089
miRNA_hsa-miR-105	0.0120846	0.0153076	0.0193574
miRNA_hsa-miR-105*	0.00364991	0.0031311	0.00364199
miRNA_hsa-miR-106a	0.0272056	0.0127853	0.00710936
miRNA_hsa-miR-106a*	9.2e-05	5.79833e-05	0.000174616
miRNA_hsa-miR-106b	0.301317	0.308471	0.457818
miRNA_hsa-miR-106b*	0.283282	0.28522	0.317676
miRNA_hsa-miR-107	4.50386	3.71148	4.46498
miRNA_hsa-miR-10a	1.39175	1.27546	1.73536
miRNA_hsa-miR-10a*	0.00134955	0.00272521	0.00391638
miRNA_hsa-miR-10b	0.160197	0.212538	0.259105
miRNA_hsa-miR-10b*	0.00082813	0.00115967	0.000648573
miRNA_hsa-miR-1178	0	0	0
miRNA_hsa-miR-1179	0.000858802	0.000811766	0.000623628
miRNA_hsa-miR-1180	0.0775989	0.0716383	0.0292357
miRNA_hsa-miR-1181	0	0	0
miRNA_hsa-miR-1182	0	2.89916e-05	2.49451e-05
miRNA_hsa-miR-1183	0	0	0
miRNA_hsa-miR-1184	0	0	0
miRNA_hsa-miR-1185	0.0002147	0.000260925	0.000548793
miRNA_hsa-miR-1193	0	0	0
miRNA_hsa-miR-1197	6.13e-05	0.000202941	4.98903e-05
miRNA_hsa-miR-1200	0	0	0
miRNA_hsa-miR-1202	0	0	0
miRNA_hsa-miR-1203	0	0	0
miRNA_hsa-miR-1204	0	0	0
miRNA_hsa-miR-1205	0	0	0
miRNA_hsa-miR-1206	0	0	0
miRNA_hsa-miR-1207-3p	0	2.89916e-05	0
miRNA_hsa-miR-1207-5p	0	0	0
miRNA_hsa-miR-1208	0	0	2.49451e-05
miRNA_hsa-miR-122	3.07e-05	0.00150757	0.00329276
miRNA_hsa-miR-122*	0.000122686	0.00234832	0.00217023
miRNA_hsa-miR-1224-3p	0.00104283	0.000260925	0.0015466
miRNA_hsa-miR-1224-5p	0.00134955	0.000985716	0.000673518
miRNA_hsa-miR-1225-3p	0	0	0
miRNA_hsa-miR-1225-5p	0	0	0
miRNA_hsa-miR-1226	0.000889473	0.0010437	0.000947915
miRNA_hsa-miR-1226*	3.07e-05	0.000115967	2.49451e-05
miRNA_hsa-miR-1227	0.000797459	0.000289916	0.000548793
miRNA_hsa-miR-1228	0.00880272	0.00463866	0.00643584
miRNA_hsa-miR-1228*	0.000306715	0.000898741	0.000249451
miRNA_hsa-miR-1229	0.000460072	0.000144958	0.000274396
miRNA_hsa-miR-1231	0	0	0
miRNA_hsa-miR-1233	0	0	4.98903e-05
miRNA_hsa-miR-1234	0.000184029	5.79833e-05	4.98903e-05
miRNA_hsa-miR-1236	0	0.000115967	9.97805e-05
miRNA_hsa-miR-1237	0.000184029	5.79833e-05	9.97805e-05
miRNA_hsa-miR-1238	0	0	0
miRNA_hsa-miR-124	0	0.000289916	0.000274396
miRNA_hsa-miR-124*	3.07e-05	0	0
miRNA_hsa-miR-1243	0.000276043	2.89916e-05	4.98903e-05
miRNA_hsa-miR-1244	0	0	0
miRNA_hsa-miR-1245	0	0	0
miRNA_hsa-miR-1246	0	8.69749e-05	2.49451e-05
miRNA_hsa-miR-1247	0.0138328	0.00632018	0.00434045
miRNA_hsa-miR-1248	0.00647169	0.0156555	0.0180603
miRNA_hsa-miR-1249	0.0145076	0.0189605	0.0164887
miRNA_hsa-miR-1250	0	0.000144958	0.000149671
miRNA_hsa-miR-1251	0	0	0
miRNA_hsa-miR-1252	3.07e-05	0	0
miRNA_hsa-miR-1253	0	0	7.48354e-05
miRNA_hsa-miR-1254	0.0184642	0.014032	0.0111505
miRNA_hsa-miR-1255a	0.000276043	8.69749e-05	0.000424067
miRNA_hsa-miR-1255b	0.000889473	0.0003479	0.000623628
miRNA_hsa-miR-1256	0.00815862	0.00629119	0.00783277
miRNA_hsa-miR-1257	0.00266842	0.00310211	0.00705947
miRNA_hsa-miR-1258	3.07e-05	0.000144958	0
miRNA_hsa-miR-125a-3p	0.0326038	0.0166702	0.0217771
miRNA_hsa-miR-125a-5p	7.22347	5.55381	8.44255
miRNA_hsa-miR-125b	0.652812	0.832611	1.19999
miRNA_hsa-miR-125b-1*	0.00690109	0.00310211	0.00341748
miRNA_hsa-miR-125b-2*	0.00831197	0.00684203	0.0105767
miRNA_hsa-miR-126	1.01001	0.9393	1.0891
miRNA_hsa-miR-126*	0.128452	0.143799	0.205024
miRNA_hsa-miR-1260	0	0	0.000124726
miRNA_hsa-miR-1260b	0.00668639	0.00400085	0.00451507
miRNA_hsa-miR-1261	0	0	0
miRNA_hsa-miR-1262	0.000398729	0.000115967	0.000324287
miRNA_hsa-miR-1263	0.0002147	0.00171051	0.00304331
miRNA_hsa-miR-1264	0	0	0
miRNA_hsa-miR-1265	0	0.00017395	0
miRNA_hsa-miR-1266	0.00162559	0.00144958	0.00159649
miRNA_hsa-miR-1267	0.000276043	0.000753783	0.000698464
miRNA_hsa-miR-1268	0.00490744	0.00565337	0.00703453
miRNA_hsa-miR-1269	0	5.79833e-05	2.49451e-05
miRNA_hsa-miR-1270	0	2.89916e-05	0
miRNA_hsa-miR-1271	0.00141089	0.00153656	0.0015466
miRNA_hsa-miR-1272	0.000429401	0.000115967	0.000224506
miRNA_hsa-miR-1273	0.000184029	0.000289916	0.000149671
miRNA_hsa-miR-1273c	0.00481542	0.00504455	0.00658551
miRNA_hsa-miR-1273d	0.000398729	0.000289916	0.000199561
miRNA_hsa-miR-1273e	0	5.79833e-05	0.000324287
miRNA_hsa-miR-127-3p	0.0110724	0.0160614	0.0152165
miRNA_hsa-miR-1274a	0.0217154	0.0198303	0.021378
miRNA_hsa-miR-1274b	0.0315916	0.0304702	0.0445769
miRNA_hsa-miR-1275	0.000153357	0.000318908	0.000424067
miRNA_hsa-miR-127-5p	0.000552087	0.000608824	0.000598683
miRNA_hsa-miR-1276	0	8.69749e-05	0.000174616
miRNA_hsa-miR-1277	6.13e-05	2.89916e-05	0
miRNA_hsa-miR-1278	0.000245372	0.00017395	0.000449012
miRNA_hsa-miR-1279	0	0	0
miRNA_hsa-miR-128	0.174459	0.114836	0.204575
miRNA_hsa-miR-1280	0.000521415	0.000666808	0.000124726
miRNA_hsa-miR-1281	0	0	0
miRNA_hsa-miR-1282	0	0	0
miRNA_hsa-miR-1283	0	0	4.98903e-05
miRNA_hsa-miR-1284	0	2.89916e-05	0
miRNA_hsa-miR-1285	0.119067	0.072769	0.0812712
miRNA_hsa-miR-1286	0.000276043	0.0003479	0.000299342
miRNA_hsa-miR-1287	0.00868003	0.00373992	0.00516364
miRNA_hsa-miR-1288	0	0	2.49451e-05
miRNA_hsa-miR-1289	0	0.00017395	0
miRNA_hsa-miR-129*	3.07e-05	0	0.000299342
miRNA_hsa-miR-1290	0	0	0
miRNA_hsa-miR-1291	6.13e-05	0	0
miRNA_hsa-miR-1292	0.00775989	0.00634917	0.0051387
miRNA_hsa-miR-1293	6.13e-05	0.000260925	0
miRNA_hsa-miR-129-3p	0.000245372	0.000144958	0.000424067
miRNA_hsa-miR-1294	0.0012882	0.000463866	0.000299342
miRNA_hsa-miR-1295	9.2e-05	0.000115967	0
miRNA_hsa-miR-129-5p	0.00101216	0.000985716	0.00102275
miRNA_hsa-miR-1296	0.00303648	0.00179748	0.00249451
miRNA_hsa-miR-1297	0	0	0
miRNA_hsa-miR-1298	0	0	0
miRNA_hsa-miR-1299	0.00245372	0.000782774	0.00202056
miRNA_hsa-miR-1301	0.055086	0.0356307	0.0451507
miRNA_hsa-miR-1302	0.000122686	0	4.98903e-05
miRNA_hsa-miR-1303	0.00134955	0.000927732	0.00119737
miRNA_hsa-miR-1304	0.000306715	0.000521849	0.000124726
miRNA_hsa-miR-1305	0.000153357	5.79833e-05	0.000648573
miRNA_hsa-miR-1306	0.000368058	0.000202941	0.000473957
miRNA_hsa-miR-1307	0.0956031	0.0602736	0.00466474
miRNA_hsa-miR-130a	7.80801	6.97513	6.87675
miRNA_hsa-miR-130a*	0	0	0
miRNA_hsa-miR-130b	0.738692	0.566845	0.739274
miRNA_hsa-miR-130b*	0.04659	0.0372253	0.0773548
miRNA_hsa-miR-132	0.0371432	0.0286147	0.0480194
miRNA_hsa-miR-132*	0.157866	0.110487	0.212508
miRNA_hsa-miR-1321	0	0	0
miRNA_hsa-miR-1322	0	0	2.49451e-05
miRNA_hsa-miR-1323	0	2.89916e-05	0.000274396
miRNA_hsa-miR-1324	0	0	0
miRNA_hsa-miR-133a	0.00113484	0.0013916	0.00124726
miRNA_hsa-miR-133b	3.07e-05	0.000405883	0.000274396
miRNA_hsa-miR-134	0.0203659	0.0116546	0.0134953
miRNA_hsa-miR-135a	6.13e-05	0.0003479	2.49451e-05
miRNA_hsa-miR-135a*	0	0	0
miRNA_hsa-miR-135b	0.00239238	0.00373992	0.0043654
miRNA_hsa-miR-135b*	0.000460072	0.00017395	0.000249451
miRNA_hsa-miR-136	0.00861869	0.013742	0.018634
miRNA_hsa-miR-136*	0.000889473	0.00144958	0.00214528
miRNA_hsa-miR-137	0.00555154	0.00988615	0.0146927
miRNA_hsa-miR-138	13.6943	11.9608	12.2271
miRNA_hsa-miR-138-1*	0.0775682	0.0420379	0.0464229
miRNA_hsa-miR-138-2*	0	0.00017395	0.000349232
miRNA_hsa-miR-139-3p	0	5.79833e-05	0
miRNA_hsa-miR-139-5p	0.00515281	0.00458068	0.00878068
miRNA_hsa-miR-140-3p	2.99473	2.15272	2.93245
miRNA_hsa-miR-140-5p	0.0461606	0.0344131	0.0401617
miRNA_hsa-miR-141	0.000122686	0.00255126	0.00311814
miRNA_hsa-miR-141*	0.000153357	0.00281219	0.00763321
miRNA_hsa-miR-142-3p	0.000153357	0.00165252	0.000498903
miRNA_hsa-miR-142-5p	0.00291379	0.00434875	0.00568749
miRNA_hsa-miR-143	0.000582758	0.000811766	0.00224506
miRNA_hsa-miR-143*	0	0	2.49451e-05
miRNA_hsa-miR-144	0	0	0
miRNA_hsa-miR-144*	9.2e-05	0.000434875	0.00102275
miRNA_hsa-miR-145	0.0416212	0.0371963	0.0650818
miRNA_hsa-miR-145*	0	0	0.000299342
miRNA_hsa-miR-1468	0.000460072	0.000231933	0.000473957
miRNA_hsa-miR-1469	3.07e-05	0.00017395	0
miRNA_hsa-miR-146a	0.000306715	0.000521849	0.00092297
miRNA_hsa-miR-146a*	0	0.000318908	0.000424067
miRNA_hsa-miR-146b-3p	0	0.000115967	0
miRNA_hsa-miR-146b-5p	0.00432468	0.00547942	0.00628617
miRNA_hsa-miR-147	3.07e-05	0	0
miRNA_hsa-miR-1470	6.13e-05	0	0
miRNA_hsa-miR-1471	0	0	0
miRNA_hsa-miR-147b	0.00190163	0.00272521	0.00521353
miRNA_hsa-miR-148a	0.012514	0.0160324	0.0191579
miRNA_hsa-miR-148a*	0.00082813	0.00017395	0.000224506
miRNA_hsa-miR-148b	0.0337693	0.0465026	0.0678258
miRNA_hsa-miR-148b*	0.0104897	0.00666808	0.0120734
miRNA_hsa-miR-149	0.478874	0.412899	0.66374
miRNA_hsa-miR-149*	0.000552087	0	4.98903e-05
miRNA_hsa-miR-150	0.000306715	0.000231933	0.000498903
miRNA_hsa-miR-150*	0	2.89916e-05	0
miRNA_hsa-miR-151-3p	0.192801	0.200506	0.27053
miRNA_hsa-miR-151-5p	1.29372	1.00079	1.23673
miRNA_hsa-miR-152	0.0765254	0.0681593	0.0678757
miRNA_hsa-miR-153	0.000153357	0.000260925	0.000199561
miRNA_hsa-miR-1537	9.2e-05	0	2.49451e-05
miRNA_hsa-miR-1538	0	0	0
miRNA_hsa-miR-1539	0	0	2.49451e-05
miRNA_hsa-miR-154	0.000797459	0.00113067	0.00209539
miRNA_hsa-miR-154*	0.0019323	0.00269622	0.00765815
miRNA_hsa-miR-155	0.000368058	0.000318908	0.000399122
miRNA_hsa-miR-155*	0	0	0
miRNA_hsa-miR-15a	0.116429	0.113676	0.160572
miRNA_hsa-miR-15a*	0.0290766	0.0373992	0.0345989
miRNA_hsa-miR-15b	0.313892	0.296758	0.482638
miRNA_hsa-miR-15b*	0.189335	0.187286	0.228173
miRNA_hsa-miR-16	0.678515	0.710121	0.783252
miRNA_hsa-miR-16-1*	0.000582758	0.000637816	0.000349232
miRNA_hsa-miR-16-2*	0.117042	0.149017	0.169228
miRNA_hsa-miR-17	3.33945	2.50949	3.47598
miRNA_hsa-miR-17*	0.0432775	0.0634627	0.0817202
miRNA_hsa-miR-181a	0.164583	0.17911	0.137323
miRNA_hsa-miR-181a*	0.13701	0.128955	0.182199
miRNA_hsa-miR-181a-2*	0.078519	0.0777266	0.0844143
miRNA_hsa-miR-181b	0.361556	0.180415	0.467322
miRNA_hsa-miR-181c	0.00374192	0.00698698	0.00678507
miRNA_hsa-miR-181c*	0.0567423	0.0530257	0.0697216
miRNA_hsa-miR-181d	0.0057049	0.00716093	0.00798244
miRNA_hsa-miR-182	3.10883	2.03834	2.54632
miRNA_hsa-miR-182*	0.00907876	0.00808867	0.0115496
miRNA_hsa-miR-1825	0	0	0
miRNA_hsa-miR-1827	0	0	0
miRNA_hsa-miR-183	0.271627	0.205841	0.287991
miRNA_hsa-miR-183*	0.0126673	0.00817564	0.0125723
miRNA_hsa-miR-184	0	0.0003479	9.97805e-05
miRNA_hsa-miR-185	1.77024	1.13699	1.41411
miRNA_hsa-miR-185*	0.000766787	0.000376891	0.000548793
miRNA_hsa-miR-186	0.0156118	0.020903	0.0176611
miRNA_hsa-miR-186*	0	0.000260925	9.97805e-05
miRNA_hsa-miR-187	0.0158265	0.0371963	0.0696218
miRNA_hsa-miR-187*	3.07e-05	2.89916e-05	0.000523848
miRNA_hsa-miR-188-3p	0.00138022	0.00202941	0.00439034
miRNA_hsa-miR-188-5p	0.053123	0.0609694	0.0835911
miRNA_hsa-miR-18a	0.215038	0.16647	0.380812
miRNA_hsa-miR-18a*	0.0238011	0.0251068	0.0399371
miRNA_hsa-miR-18b	0.020918	0.00979917	0.0385153
miRNA_hsa-miR-18b*	0	0	0
miRNA_hsa-miR-190	0.00266842	0.00408782	0.00329276
miRNA_hsa-miR-1908	0.00220835	0.000521849	2.49451e-05
miRNA_hsa-miR-1909	0.000398729	0.000405883	7.48354e-05
miRNA_hsa-miR-1909*	0.000153357	0.00017395	0.000149671
miRNA_hsa-miR-190b	9.2e-05	0.00423278	0.00219517
miRNA_hsa-miR-191	4.17688	2.9294	2.54363
miRNA_hsa-miR-191*	0.00306715	0.00176849	0.00244462
miRNA_hsa-miR-1910	0.00104283	0.000724791	0.000773299
miRNA_hsa-miR-1911	0	0	0
miRNA_hsa-miR-1911*	0	0	0
miRNA_hsa-miR-1912	0	0	0
miRNA_hsa-miR-1913	0	2.89916e-05	0
miRNA_hsa-miR-1914	0.0176975	0.0102051	0.0215276
miRNA_hsa-miR-1914*	0.000153357	0.000318908	0.000399122
miRNA_hsa-miR-1915	0.000153357	8.69749e-05	2.49451e-05
miRNA_hsa-miR-1915*	0.000797459	0.000637816	0.00117242
miRNA_hsa-miR-192	60.9621	57.5843	73.6814
miRNA_hsa-miR-192*	0.462557	0.164846	0.257334
miRNA_hsa-miR-193a-3p	0.0140782	0.020816	0.0298593
miRNA_hsa-miR-193a-5p	0.0803286	0.0422118	0.0466474
miRNA_hsa-miR-193b	1.72061	4.04506	4.61689
miRNA_hsa-miR-193b*	0.170626	0.051866	0.0906256
miRNA_hsa-miR-194	0.399987	0.338535	0.408626
miRNA_hsa-miR-194*	0.00650236	0.00113067	0.000498903
miRNA_hsa-miR-195	0.0750838	0.041603	0.0430054
miRNA_hsa-miR-195*	0.00297513	0.00176849	0.00129715
miRNA_hsa-miR-196a	0.122257	0.0788862	0.103198
miRNA_hsa-miR-196a*	0	0.000753783	0.000299342
miRNA_hsa-miR-196b	0.00352722	0.00255126	0.00518859
miRNA_hsa-miR-196b*	0.000766787	0.00168152	0.00261924
miRNA_hsa-miR-197	0.00904809	0.00945127	0.00780782
miRNA_hsa-miR-1972	0.00141089	0.00426177	0.00354221
miRNA_hsa-miR-1973	0.000122686	0.000318908	0.000324287
miRNA_hsa-miR-1976	3.07e-05	0	4.98903e-05
miRNA_hsa-miR-198	0	0	0
miRNA_hsa-miR-199a-3p	0.000153357	0.000782774	0.000723409
miRNA_hsa-miR-199a-5p	0.000797459	0.00362395	0.00401617
miRNA_hsa-miR-199b-3p	0.000184029	0.000318908	0.000349232
miRNA_hsa-miR-199b-5p	0.000644101	0.00562438	0.00863101
miRNA_hsa-miR-19a	0.537733	0.593807	0.987278
miRNA_hsa-miR-19a*	0.000276043	0.000115967	0.000149671
miRNA_hsa-miR-19b	1.96374	1.7281	2.83127
miRNA_hsa-miR-19b-1*	0.0394435	0.0209899	0.0374177
miRNA_hsa-miR-19b-2*	9.2e-05	0.000115967	0.000149671
miRNA_hsa-miR-200a	0.00082813	0.00142059	0.00259429
miRNA_hsa-miR-200a*	9.2e-05	8.69749e-05	0.000149671
miRNA_hsa-miR-200b	0.00147223	0.00147857	0.00276891
miRNA_hsa-miR-200b*	0.000644101	0.000637816	0.000399122
miRNA_hsa-miR-200c	0.000245372	0.000666808	0.00197066
miRNA_hsa-miR-200c*	9.2e-05	0.00324706	0.00646079
miRNA_hsa-miR-202	0	2.89916e-05	0
miRNA_hsa-miR-202*	0	0	0.000399122
miRNA_hsa-miR-203	0.0023617	0.00202941	0.00241968
miRNA_hsa-miR-204	0.00122686	0.00994413	0.00354221
miRNA_hsa-miR-205	0.000153357	0.00017395	0.000573738
miRNA_hsa-miR-205*	0	0	0
miRNA_hsa-miR-2052	0.000306715	0.000231933	0.00102275
miRNA_hsa-miR-2053	0	0	0
miRNA_hsa-miR-2054	3.07e-05	0.000231933	0
miRNA_hsa-miR-206	3.07e-05	0	4.98903e-05
miRNA_hsa-miR-208a	0	0	0
miRNA_hsa-miR-208b	0	0	0
miRNA_hsa-miR-20a	0.861746	0.901176	1.79937
miRNA_hsa-miR-20a*	0.00211633	0.00287017	0.00463979
miRNA_hsa-miR-20b	0.00745317	0.00420379	0.00638595
miRNA_hsa-miR-20b*	0.000521415	0.000260925	0.000224506
miRNA_hsa-miR-21	160.772	121.404	158.536
miRNA_hsa-miR-21*	0.473997	0.427279	0.513944
miRNA_hsa-miR-210	1.23244	0.992065	0.500898
miRNA_hsa-miR-211	0.000122686	0.000985716	0.000449012
miRNA_hsa-miR-2110	0.0015029	0.00136261	0.000548793
miRNA_hsa-miR-2113	3.07e-05	0	0
miRNA_hsa-miR-2114	0.000153357	0.000144958	0.000623628
miRNA_hsa-miR-2114*	0	5.79833e-05	0.000349232
miRNA_hsa-miR-2115	0	8.69749e-05	4.98903e-05
miRNA_hsa-miR-2115*	0	0	0.000124726
miRNA_hsa-miR-2116	0.0180348	0.00979917	0.0137198
miRNA_hsa-miR-2116*	0.00230036	0.00136261	0.00219517
miRNA_hsa-miR-2117	0	0	0
miRNA_hsa-miR-212	0.00472341	0.00713194	0.00977849
miRNA_hsa-miR-214	0.00061343	0.000231933	0.000399122
miRNA_hsa-miR-214*	3.07e-05	2.89916e-05	4.98903e-05
miRNA_hsa-miR-215	1.12681	1.01279	1.30446
miRNA_hsa-miR-216a	0	0	0
miRNA_hsa-miR-216b	0	0	0
miRNA_hsa-miR-217	3.07e-05	0	0
miRNA_hsa-miR-218	0.492124	0.533881	0.726227
miRNA_hsa-miR-218-1*	0	0	0
miRNA_hsa-miR-218-2*	0.000306715	0.000869749	0.000473957
miRNA_hsa-miR-219-1-3p	0.00174828	0.00144958	0.00117242
miRNA_hsa-miR-219-2-3p	0.000766787	0.000579833	0.00112253
miRNA_hsa-miR-219-5p	0.000337386	0.000782774	0.00261924
miRNA_hsa-miR-22	0.125324	0.139595	0.15703
miRNA_hsa-miR-22*	0.216633	0.165049	0.229046
miRNA_hsa-miR-221	1.1976	0.789587	0.60916
miRNA_hsa-miR-221*	0.084776	0.0648833	0.0778038
miRNA_hsa-miR-222	1.03268	1.20872	0.157678
miRNA_hsa-miR-222*	0.0171147	0.003479	0.00556276
miRNA_hsa-miR-223	0.00328185	0.00481261	0.00755837
miRNA_hsa-miR-223*	0	0	0
miRNA_hsa-miR-224	2.95048	2.09047	3.35861
miRNA_hsa-miR-224*	0.0470807	0.0317169	0.0418579
miRNA_hsa-miR-2276	0	0	0
miRNA_hsa-miR-2277-3p	0.00113484	0.00176849	0.00149671
miRNA_hsa-miR-2277-5p	0.000552087	0.000463866	0.000523848
miRNA_hsa-miR-2278	0.0059196	0.00281219	0.00468968
miRNA_hsa-miR-2355-3p	0.00414065	0.0079727	0.010477
miRNA_hsa-miR-2355-5p	0.0764334	0.0788283	0.135602
miRNA_hsa-miR-23a	3.90307	5.55413	4.41816
miRNA_hsa-miR-23a*	0.0100603	0.00324706	0.00416584
miRNA_hsa-miR-23b	5.76419	7.12945	5.65177
miRNA_hsa-miR-23b*	0.00650236	0.00179748	0.00207045
miRNA_hsa-miR-23c	0.00371125	0.00634917	0.0051387
miRNA_hsa-miR-24	53.2202	37.5508	47.4665
miRNA_hsa-miR-24-1*	0.000705444	0.000666808	0.00109759
miRNA_hsa-miR-24-2*	0.0674159	0.0759001	0.10447
miRNA_hsa-miR-25	1.24287	1.04196	1.11387
miRNA_hsa-miR-25*	0.00447804	0.00130462	0.00159649
miRNA_hsa-miR-26a	0.306562	0.301049	0.280234
miRNA_hsa-miR-26a-1*	0.00266842	0.000666808	0.000623628
miRNA_hsa-miR-26a-2*	0.00168693	0.000550841	0.00142187
miRNA_hsa-miR-26b	0.0336466	0.0438354	0.0516115
miRNA_hsa-miR-26b*	0.0113178	0.0100891	0.0137697
miRNA_hsa-miR-27a	3.84151	5.66789	6.39147
miRNA_hsa-miR-27a*	0.0257027	0.00707396	0.00870585
miRNA_hsa-miR-27b	0.823806	0.75932	1.11497
miRNA_hsa-miR-27b*	0.0252733	0.0090164	0.00990322
miRNA_hsa-miR-28-3p	0.0582452	0.0984266	0.0580473
miRNA_hsa-miR-28-5p	0.0274817	0.0260635	0.0276392
miRNA_hsa-miR-2861	0	0	0
miRNA_hsa-miR-2909	0	0	0
miRNA_hsa-miR-296-3p	9.2e-05	0.000463866	0.00134704
miRNA_hsa-miR-296-5p	0.00141089	0.00182647	0.00391638
miRNA_hsa-miR-297	3.07e-05	0.000115967	4.98903e-05
miRNA_hsa-miR-298	0	0	0
miRNA_hsa-miR-299-3p	0.00159492	0.000927732	0.00102275
miRNA_hsa-miR-299-5p	0.00187096	0.00289916	0.00429056
miRNA_hsa-miR-29a	17.377	16.5501	17.0555
miRNA_hsa-miR-29a*	0.00935481	0.00530547	0.0143933
miRNA_hsa-miR-29b	2.47896	4.35646	6.9333
miRNA_hsa-miR-29b-1*	0.0641341	0.0158004	0.0147675
miRNA_hsa-miR-29b-2*	0.0179735	0.0102051	0.0125225
miRNA_hsa-miR-29c	1.35338	1.71488	1.78645
miRNA_hsa-miR-29c*	0.016716	0.0232513	0.0236979
miRNA_hsa-miR-300	0	0	0
miRNA_hsa-miR-301a	1.24545	1.03871	1.37812
miRNA_hsa-miR-301b	0.0069931	0.00948027	0.0108511
miRNA_hsa-miR-302a	0	0	0
miRNA_hsa-miR-302a*	0	0	0
miRNA_hsa-miR-302b	0	0	0
miRNA_hsa-miR-302b*	0	2.89916e-05	0
miRNA_hsa-miR-302c	0	0	0
miRNA_hsa-miR-302c*	0	0	0
miRNA_hsa-miR-302d	0	0	0
miRNA_hsa-miR-302d*	3.07e-05	5.79833e-05	0
miRNA_hsa-miR-302e	0	0	0
miRNA_hsa-miR-302f	0	0	0
miRNA_hsa-miR-3065-3p	0.00159492	0.00162353	0.00339254
miRNA_hsa-miR-3065-5p	0.00355789	0.00295715	0.00658551
miRNA_hsa-miR-3074	0.00435535	0.006929	0.00880563
miRNA_hsa-miR-30a	0.926739	1.07463	1.5933
miRNA_hsa-miR-30a*	0.166669	0.119127	0.0144931
miRNA_hsa-miR-30b	0.599076	1.06156	1.45899
miRNA_hsa-miR-30b*	0.00542885	0.00437774	0.00336759
miRNA_hsa-miR-30c	0.828713	1.17283	1.53131
miRNA_hsa-miR-30c-1*	0.00214701	0.00150757	0.00139693
miRNA_hsa-miR-30c-2*	0.0107044	0.00687102	0.00241968
miRNA_hsa-miR-30d	0.261168	0.135942	0.302285
miRNA_hsa-miR-30d*	0.0010735	0.000318908	0.000947915
miRNA_hsa-miR-30e	0.133574	0.141595	0.202854
miRNA_hsa-miR-30e*	0.0568956	0.0405883	0.00611156
miRNA_hsa-miR-31	82.0001	53.6355	36.4726
miRNA_hsa-miR-31*	2.04134	1.07901	1.86684
miRNA_hsa-miR-3115	3.07e-05	0	9.97805e-05
miRNA_hsa-miR-3116	0.00168693	0.000985716	0.00122231
miRNA_hsa-miR-3117	0	2.89916e-05	0
miRNA_hsa-miR-3118	0.0002147	0.0003479	0.000548793
miRNA_hsa-miR-3119	3.07e-05	0	0
miRNA_hsa-miR-3120	6.13e-05	0.00017395	2.49451e-05
miRNA_hsa-miR-3121	0	0	0
miRNA_hsa-miR-3122	0	5.79833e-05	0
miRNA_hsa-miR-3123	0	0	0
miRNA_hsa-miR-3124	3.07e-05	0	0
miRNA_hsa-miR-3125	3.07e-05	0	0
miRNA_hsa-miR-3126-3p	0.000858802	0.000695799	0.000324287
miRNA_hsa-miR-3126-5p	0.000276043	0.000144958	7.48354e-05
miRNA_hsa-miR-3127	0	0	9.97805e-05
miRNA_hsa-miR-3128	0.00355789	0.00214538	0.00239473
miRNA_hsa-miR-3129	0.000552087	0.000695799	0.000299342
miRNA_hsa-miR-3130-3p	3.07e-05	8.69749e-05	0.000174616
miRNA_hsa-miR-3130-5p	0.00803593	0.00574034	0.00518859
miRNA_hsa-miR-3131	0.000245372	8.69749e-05	0
miRNA_hsa-miR-3132	0	0	0
miRNA_hsa-miR-3133	0	0	0.000124726
miRNA_hsa-miR-3134	0	0	0.000149671
miRNA_hsa-miR-3135	0	0	0
miRNA_hsa-miR-3136	0.00180962	0.00327606	0.00414089
miRNA_hsa-miR-3137	0	0	0
miRNA_hsa-miR-3138	0.000920145	0.000463866	0.000349232
miRNA_hsa-miR-3139	0	0	0
miRNA_hsa-miR-3140	0.00217768	0.00162353	0.00134704
miRNA_hsa-miR-3141	0.000153357	0.000202941	2.49451e-05
miRNA_hsa-miR-3142	0	0	0
miRNA_hsa-miR-3143	0.000337386	0.000550841	0.000349232
miRNA_hsa-miR-3144-3p	9.2e-05	0.000202941	0.000299342
miRNA_hsa-miR-3144-5p	0.000122686	0	2.49451e-05
miRNA_hsa-miR-3145	0	0	0.000149671
miRNA_hsa-miR-3146	0.000950816	0.000231933	0.000523848
miRNA_hsa-miR-3147	0	0	0
miRNA_hsa-miR-3148	0	0.00017395	0
miRNA_hsa-miR-3149	0.000153357	0	4.98903e-05
miRNA_hsa-miR-3150	3.07e-05	0.000318908	0.000199561
miRNA_hsa-miR-3150b	0.0019323	0.00153656	0.00159649
miRNA_hsa-miR-3151	0	5.79833e-05	0
miRNA_hsa-miR-3152	0	0	0
miRNA_hsa-miR-3153	0	0	2.49451e-05
miRNA_hsa-miR-3154	0	0	0
miRNA_hsa-miR-3155	0.00061343	0.000434875	0.000848134
miRNA_hsa-miR-3156	0	2.89916e-05	2.49451e-05
miRNA_hsa-miR-3157	0.000337386	0.000376891	0.000274396
miRNA_hsa-miR-3158	0.00328185	0.00359496	0.00411595
miRNA_hsa-miR-3159	6.13e-05	5.79833e-05	0
miRNA_hsa-miR-3160	0.000184029	0.000376891	0.000773299
miRNA_hsa-miR-3161	0	0	0
miRNA_hsa-miR-3162	0.000184029	2.89916e-05	2.49451e-05
miRNA_hsa-miR-3163	0	0	4.98903e-05
miRNA_hsa-miR-3164	0	0.000231933	0.000374177
miRNA_hsa-miR-3165	0.00147223	0.00130462	0.00189583
miRNA_hsa-miR-3166	0	0	0
miRNA_hsa-miR-3167	0.000490744	0.000144958	0.000274396
miRNA_hsa-miR-3168	0	0	0
miRNA_hsa-miR-3169	0	0	0
miRNA_hsa-miR-3170	0.000122686	0	7.48354e-05
miRNA_hsa-miR-3171	0	0	0
miRNA_hsa-miR-3173	0.000184029	0.000260925	0.000199561
miRNA_hsa-miR-3174	0.000521415	2.89916e-05	0.000149671
miRNA_hsa-miR-3175	0	8.69749e-05	2.49451e-05
miRNA_hsa-miR-3176	0.0359777	0.0201782	0.0191579
miRNA_hsa-miR-3177	0.00168693	0.0013916	0.00149671
miRNA_hsa-miR-3178	0	0	0
miRNA_hsa-miR-3179	0.00082813	0.000521849	0.000698464
miRNA_hsa-miR-3180	0	0	0
miRNA_hsa-miR-3180-3p	0.000184029	0.00101471	0.00172121
miRNA_hsa-miR-3180-5p	0.000398729	0.000724791	0.00391638
miRNA_hsa-miR-3181	0	0	2.49451e-05
miRNA_hsa-miR-3182	0	0	0
miRNA_hsa-miR-3183	9.2e-05	0	0
miRNA_hsa-miR-3184	0.115386	0.166209	0.176287
miRNA_hsa-miR-3185	0	0	0
miRNA_hsa-miR-3186-3p	0.000552087	8.69749e-05	4.98903e-05
miRNA_hsa-miR-3186-5p	0	0	0
miRNA_hsa-miR-3187	0.00082813	0.00133362	0.000349232
miRNA_hsa-miR-3188	0.000552087	8.69749e-05	2.49451e-05
miRNA_hsa-miR-3189	0.00260708	0.00162353	0.00321792
miRNA_hsa-miR-3190	0.0002147	8.69749e-05	2.49451e-05
miRNA_hsa-miR-3191	9.2e-05	0	0
miRNA_hsa-miR-3192	6.13e-05	2.89916e-05	7.48354e-05
miRNA_hsa-miR-3193	0	0	9.97805e-05
miRNA_hsa-miR-3194	0.000644101	0.000811766	0.000399122
miRNA_hsa-miR-3195	0	0	0
miRNA_hsa-miR-3196	0	0	0
miRNA_hsa-miR-3197	0	0	2.49451e-05
miRNA_hsa-miR-3198	0.000122686	0	0
miRNA_hsa-miR-3199	9.2e-05	8.69749e-05	0.000274396
miRNA_hsa-miR-32	0.00585826	0.0150177	0.0248204
miRNA_hsa-miR-32*	0.00156425	0.000782774	0.0012722
miRNA_hsa-miR-3200-3p	6.13e-05	0.000811766	4.98903e-05
miRNA_hsa-miR-3200-5p	6.13e-05	0.000115967	0
miRNA_hsa-miR-3201	0	0	0
miRNA_hsa-miR-3202	0	0	9.97805e-05
miRNA_hsa-miR-320a	0.193506	0.100108	0.126497
miRNA_hsa-miR-320b	0.0283098	0.0339202	0.029111
miRNA_hsa-miR-320c	0.0349962	0.0253387	0.0230493
miRNA_hsa-miR-320d	0.0161945	0.0204391	0.0223259
miRNA_hsa-miR-320e	0.00322051	0.00165252	0.00209539
miRNA_hsa-miR-323-3p	0.0192004	0.0153656	0.0190331
miRNA_hsa-miR-323-5p	3.07e-05	2.89916e-05	0
miRNA_hsa-miR-323b-3p	0.0184336	0.00698698	0.015466
miRNA_hsa-miR-323b-5p	0.000153357	0	2.49451e-05
miRNA_hsa-miR-324-3p	0.0438602	0.027803	0.00725903
miRNA_hsa-miR-324-5p	0.0688268	0.0755522	0.0380413
miRNA_hsa-miR-325	0	0	0
miRNA_hsa-miR-326	0.0247519	0.0460097	0.0519856
miRNA_hsa-miR-328	0.0208566	0.00690001	0.021353
miRNA_hsa-miR-329	0.00800526	0.00547942	0.0141189
miRNA_hsa-miR-330-3p	0.0196604	0.0119735	0.0118739
miRNA_hsa-miR-330-5p	0.00104283	0.00275421	0.00341748
miRNA_hsa-miR-331-3p	0.258837	0.42093	0.602924
miRNA_hsa-miR-331-5p	0.0260401	0.0228164	0.019557
miRNA_hsa-miR-335	0.0241385	0.024295	0.0251447
miRNA_hsa-miR-335*	0.0394129	0.0359496	0.0621383
miRNA_hsa-miR-337-3p	0.00947749	0.010263	0.0202056
miRNA_hsa-miR-337-5p	0.00466207	0.00556639	0.00581221
miRNA_hsa-miR-338-3p	0.000490744	0.000637816	0.000873079
miRNA_hsa-miR-338-5p	0.000153357	0.000260925	0.000473957
miRNA_hsa-miR-339-3p	0.0115632	0.031253	0.0209539
miRNA_hsa-miR-339-5p	0.21605	0.166963	0.414039
miRNA_hsa-miR-33a	0.00217768	0.0041458	0.00720914
miRNA_hsa-miR-33a*	0.0196911	0.00892942	0.0153662
miRNA_hsa-miR-33b	0.00251506	0.00365295	0.00616145
miRNA_hsa-miR-33b*	0.0152744	0.00130462	0.00396628
miRNA_hsa-miR-340	0.00190163	0.0041748	0.00573738
miRNA_hsa-miR-340*	0.165074	0.157425	0.224307
miRNA_hsa-miR-342-3p	0.709248	0.500831	0.615346
miRNA_hsa-miR-342-5p	0.00852668	0.00281219	0.00291858
miRNA_hsa-miR-345	0.494148	0.488799	0.602649
miRNA_hsa-miR-346	0.00113484	0.000985716	0.000947915
miRNA_hsa-miR-34a	8.25744	5.83802	6.06211
miRNA_hsa-miR-34a*	0.0687348	0.0572295	0.0919228
miRNA_hsa-miR-34b	0.00358857	0.003479	0.0045899
miRNA_hsa-miR-34b*	0.0245985	0.0247879	0.010477
miRNA_hsa-miR-34c-3p	0.000490744	0.000260925	0.000498903
miRNA_hsa-miR-34c-5p	0.0454552	0.0431396	0.0534824
miRNA_hsa-miR-3605-3p	0.000889473	0.000434875	0.000748354
miRNA_hsa-miR-3605-5p	0.000644101	0.000521849	0.000274396
miRNA_hsa-miR-3606	0	0	0
miRNA_hsa-miR-3607-3p	3.07e-05	2.89916e-05	0.000124726
miRNA_hsa-miR-3607-5p	0.0571103	0.0273971	0.0774297
miRNA_hsa-miR-3609	0.000276043	0.000289916	0.000374177
miRNA_hsa-miR-3610	0	0	0
miRNA_hsa-miR-3611	0	0	2.49451e-05
miRNA_hsa-miR-3612	0	0	0
miRNA_hsa-miR-3613-3p	0	0.000115967	2.49451e-05
miRNA_hsa-miR-3613-5p	0.00380327	0.00542144	0.0103522
miRNA_hsa-miR-361-3p	0.160596	0.101935	0.147825
miRNA_hsa-miR-3614-3p	3.07e-05	0	2.49451e-05
miRNA_hsa-miR-3614-5p	0.000153357	0.000289916	7.48354e-05
miRNA_hsa-miR-3615	0.00248439	0.00246429	0.00209539
miRNA_hsa-miR-361-5p	0.100449	0.083061	0.100953
miRNA_hsa-miR-3616-3p	0.000521415	0.000115967	0.000199561
miRNA_hsa-miR-3616-5p	0	5.79833e-05	0
miRNA_hsa-miR-3617	0	0	0
miRNA_hsa-miR-3618	0	0	9.97805e-05
miRNA_hsa-miR-3619	0.00585826	0.00266723	0.000324287
miRNA_hsa-miR-3620	0.00153357	0.00136261	0.00152165
miRNA_hsa-miR-3621	0	0	0
miRNA_hsa-miR-3622a-3p	0	8.69749e-05	2.49451e-05
miRNA_hsa-miR-3622a-5p	0	0	0
miRNA_hsa-miR-3622b-3p	0	0	2.49451e-05
miRNA_hsa-miR-3622b-5p	0	0	0
miRNA_hsa-miR-362-3p	0.0112564	0.0205841	0.0292856
miRNA_hsa-miR-362-5p	0.0100909	0.00710295	0.0115995
miRNA_hsa-miR-363	0.000276043	0.000724791	0.000573738
miRNA_hsa-miR-363*	0	0	0
miRNA_hsa-miR-3646	6.13e-05	0.000202941	9.97805e-05
miRNA_hsa-miR-3647-3p	0	0	0
miRNA_hsa-miR-3647-5p	0	0	0
miRNA_hsa-miR-3648	0	0.000289916	0.000274396
miRNA_hsa-miR-3649	0.000245372	2.89916e-05	0.000698464
miRNA_hsa-miR-365	0.718848	0.59659	0.960163
miRNA_hsa-miR-365*	0.0002147	0.000289916	0.000124726
miRNA_hsa-miR-3650	0	0	0
miRNA_hsa-miR-3651	0.000705444	0.000753783	0.000498903
miRNA_hsa-miR-3652	0	0	0
miRNA_hsa-miR-3653	0	0	0
miRNA_hsa-miR-3654	0	0	0
miRNA_hsa-miR-3655	0	2.89916e-05	0
miRNA_hsa-miR-3656	0.0002147	0.000231933	2.49451e-05
miRNA_hsa-miR-3657	0.00368058	0.0048706	0.00419078
miRNA_hsa-miR-3658	0	0	0
miRNA_hsa-miR-3659	0	0	0
miRNA_hsa-miR-3660	0	0	0
miRNA_hsa-miR-3661	0	0.00017395	0.000324287
miRNA_hsa-miR-3662	0.000276043	8.69749e-05	0.000124726
miRNA_hsa-miR-3663-3p	0.000429401	0.000579833	0.00301836
miRNA_hsa-miR-3663-5p	3.07e-05	0.000260925	0.000648573
miRNA_hsa-miR-3664	0.000368058	0.000289916	0.000598683
miRNA_hsa-miR-3665	0	0	0
miRNA_hsa-miR-3666	0	0	0
miRNA_hsa-miR-3667-3p	0	0	0
miRNA_hsa-miR-3667-5p	0	0	0
miRNA_hsa-miR-3668	0	0	0
miRNA_hsa-miR-3669	0	5.79833e-05	0
miRNA_hsa-miR-367	0	0	0
miRNA_hsa-miR-367*	0	0	0
miRNA_hsa-miR-3670	3.07e-05	2.89916e-05	2.49451e-05
miRNA_hsa-miR-3671	0	0	0
miRNA_hsa-miR-3672	0	0	2.49451e-05
miRNA_hsa-miR-3673	0	0	0
miRNA_hsa-miR-3674	0	0	0
miRNA_hsa-miR-3675-3p	0	0	0
miRNA_hsa-miR-3675-5p	0	0	0
miRNA_hsa-miR-3676	0.00818929	0.0143509	0.0188835
miRNA_hsa-miR-3677	0.000582758	0.000289916	0.000374177
miRNA_hsa-miR-3678-3p	3.07e-05	8.69749e-05	0
miRNA_hsa-miR-3678-5p	0	0	0
miRNA_hsa-miR-3679-3p	0.000644101	0.00017395	0
miRNA_hsa-miR-3679-5p	0.00242305	0.00202941	0.00122231
miRNA_hsa-miR-3680	0.000582758	0.000260925	0.000299342
miRNA_hsa-miR-3680*	6.13e-05	2.89916e-05	0.000124726
miRNA_hsa-miR-3681	0	0	0
miRNA_hsa-miR-3681*	0	0	0
miRNA_hsa-miR-3682	6.13e-05	5.79833e-05	2.49451e-05
miRNA_hsa-miR-3683	0	0	0
miRNA_hsa-miR-3684	0.000184029	0.00017395	0.000374177
miRNA_hsa-miR-3685	0	0	4.98903e-05
miRNA_hsa-miR-3686	0	0	0
miRNA_hsa-miR-3687	0	0.000782774	0.000374177
miRNA_hsa-miR-3688	3.07e-05	2.89916e-05	0.000124726
miRNA_hsa-miR-3689a-3p	0	0	0
miRNA_hsa-miR-3689a-5p	0	0	0
miRNA_hsa-miR-3689b	0	0	0
miRNA_hsa-miR-3689b*	0	0	0
miRNA_hsa-miR-3690	9.2e-05	2.89916e-05	0
miRNA_hsa-miR-3691	0.00300581	0.0010437	0.00114748
miRNA_hsa-miR-3692	3.07e-05	0	0
miRNA_hsa-miR-3692*	0	0	9.97805e-05
miRNA_hsa-miR-369-3p	9.2e-05	0	0.000249451
miRNA_hsa-miR-369-5p	0.00214701	0.00220336	0.00354221
miRNA_hsa-miR-370	0.00291379	0.00423278	0.00414089
miRNA_hsa-miR-3713	3.07e-05	0	4.98903e-05
miRNA_hsa-miR-371-3p	3.07e-05	8.69749e-05	7.48354e-05
miRNA_hsa-miR-3714	0	2.89916e-05	0
miRNA_hsa-miR-371-5p	3.07e-05	0.000521849	0.000149671
miRNA_hsa-miR-372	0	0.000115967	0
miRNA_hsa-miR-373	0.000122686	0.000840758	0.000598683
miRNA_hsa-miR-373*	0	2.89916e-05	0.000274396
miRNA_hsa-miR-374a	0.000920145	0.00168152	0.00346737
miRNA_hsa-miR-374a*	0.000184029	0.000724791	0.000548793
miRNA_hsa-miR-374b	0.00230036	0.0222656	0.0398124
miRNA_hsa-miR-374b*	0.00187096	0.00182647	0.00169627
miRNA_hsa-miR-374c	0.000306715	0.000434875	0.00189583
miRNA_hsa-miR-375	0.00938548	0.0110458	0.00169627
miRNA_hsa-miR-376a	0.0431855	0.0669127	0.0891289
miRNA_hsa-miR-376a*	0.0002147	0.000405883	0.000823189
miRNA_hsa-miR-376b	0.00490744	0.0086685	0.0145181
miRNA_hsa-miR-376c	0.19688	0.251386	0.471787
miRNA_hsa-miR-377	9.2e-05	0.000260925	4.98903e-05
miRNA_hsa-miR-377*	0.000153357	0.000376891	0.000199561
miRNA_hsa-miR-378	1.40276	0.751376	0.941105
miRNA_hsa-miR-378*	0.460717	0.473288	0.580423
miRNA_hsa-miR-378b	0.000245372	0.000260925	0.000124726
miRNA_hsa-miR-378c	0.213596	0.12794	0.204775
miRNA_hsa-miR-379	0.0332479	0.0323257	0.0340501
miRNA_hsa-miR-379*	0	0.000550841	0.000748354
miRNA_hsa-miR-380	0.000521415	0.00121765	0.00107264
miRNA_hsa-miR-380*	3.07e-05	2.89916e-05	7.48354e-05
miRNA_hsa-miR-381	0.00134955	0.00318908	0.00314309
miRNA_hsa-miR-382	0.00665572	0.0041748	0.00543804
miRNA_hsa-miR-383	0	0	0
miRNA_hsa-miR-384	0	0	0
miRNA_hsa-miR-3907	0	0	0
miRNA_hsa-miR-3908	0	8.69749e-05	0.000124726
miRNA_hsa-miR-3909	0.000368058	0.000231933	0.000723409
miRNA_hsa-miR-3910	0.000122686	0.000144958	2.49451e-05
miRNA_hsa-miR-3911	0	8.69749e-05	2.49451e-05
miRNA_hsa-miR-3912	0.0002147	0.000144958	0.000249451
miRNA_hsa-miR-3913	0.00230036	0.00202941	0.00304331
miRNA_hsa-miR-3914	0	0	0.000149671
miRNA_hsa-miR-3915	0	0	0
miRNA_hsa-miR-3916	0	5.79833e-05	7.48354e-05
miRNA_hsa-miR-3917	0	0	0
miRNA_hsa-miR-3918	0	0	9.97805e-05
miRNA_hsa-miR-3919	0	0	0
miRNA_hsa-miR-3920	0	0	2.49451e-05
miRNA_hsa-miR-3921	0	0	0
miRNA_hsa-miR-3922	3.07e-05	2.89916e-05	2.49451e-05
miRNA_hsa-miR-3923	3.07e-05	0	7.48354e-05
miRNA_hsa-miR-3924	0	0	0
miRNA_hsa-miR-3925	0.000153357	0.00017395	0.000523848
miRNA_hsa-miR-3926	0	2.89916e-05	4.98903e-05
miRNA_hsa-miR-3927	3.07e-05	0.000260925	0.000299342
miRNA_hsa-miR-3928	0.000337386	0.000434875	0.000399122
miRNA_hsa-miR-3929	0.00364991	0.00226135	0.000374177
miRNA_hsa-miR-3934	0.000429401	0.000260925	0.000174616
miRNA_hsa-miR-3935	0	0.00017395	2.49451e-05
miRNA_hsa-miR-3936	9.2e-05	0	2.49451e-05
miRNA_hsa-miR-3937	0	0	0
miRNA_hsa-miR-3938	0	0	0
miRNA_hsa-miR-3939	0.000122686	0.000231933	9.97805e-05
miRNA_hsa-miR-3940	0.0323584	0.0257736	0.0270655
miRNA_hsa-miR-3941	0.000184029	0.00017395	0.000149671
miRNA_hsa-miR-3942	0	0.000202941	2.49451e-05
miRNA_hsa-miR-3943	0	2.89916e-05	2.49451e-05
miRNA_hsa-miR-3944	9.2e-05	5.79833e-05	2.49451e-05
miRNA_hsa-miR-3945	0	0	0
miRNA_hsa-miR-409-3p	0.24436	0.172442	0.231142
miRNA_hsa-miR-409-5p	0.00472341	0.003479	0.00336759
miRNA_hsa-miR-410	0.00061343	0.000927732	0.000648573
miRNA_hsa-miR-411	0.00113484	0.00188446	0.00653562
miRNA_hsa-miR-411*	0.0019323	0.00255126	0.00571243
miRNA_hsa-miR-412	0	0	0
miRNA_hsa-miR-421	0.840184	0.561916	0.574536
miRNA_hsa-miR-422a	0	0	0
miRNA_hsa-miR-423-3p	0.131581	0.331258	0.281456
miRNA_hsa-miR-423-5p	0.0257334	0.0166122	0.0187088
miRNA_hsa-miR-424	0.152683	0.20616	0.248628
miRNA_hsa-miR-424*	0.0209793	0.0288177	0.00546298
miRNA_hsa-miR-425	0.661308	0.672983	0.870884
miRNA_hsa-miR-425*	0.0299967	0.0282089	0.00878068
miRNA_hsa-miR-4251	0	5.79833e-05	0.000149671
miRNA_hsa-miR-4252	3.07e-05	0	0
miRNA_hsa-miR-4253	0	0	0
miRNA_hsa-miR-4254	0.00196298	0.00307311	0.00354221
miRNA_hsa-miR-4255	0	0	0
miRNA_hsa-miR-4256	0.0206726	0.0254257	0.0147426
miRNA_hsa-miR-4257	9.2e-05	0.000753783	9.97805e-05
miRNA_hsa-miR-4258	0	0	0
miRNA_hsa-miR-4259	0	0	0
miRNA_hsa-miR-4260	0	0	0
miRNA_hsa-miR-4261	0	0	0
miRNA_hsa-miR-4262	0	0	0
miRNA_hsa-miR-4263	0	0	0
miRNA_hsa-miR-4264	0	0	0
miRNA_hsa-miR-4265	0	0	0
miRNA_hsa-miR-4266	0	0	0
miRNA_hsa-miR-4267	0	0	0
miRNA_hsa-miR-4268	3.07e-05	8.69749e-05	4.98903e-05
miRNA_hsa-miR-4269	0	0	0
miRNA_hsa-miR-4270	0.00226969	0.00118866	0.00374177
miRNA_hsa-miR-4271	0	0	2.49451e-05
miRNA_hsa-miR-4272	0	0	0
miRNA_hsa-miR-4273	0	0	0
miRNA_hsa-miR-4274	0	0	0
miRNA_hsa-miR-4275	0	0	0
miRNA_hsa-miR-4276	0	0	0
miRNA_hsa-miR-4277	0	2.89916e-05	0
miRNA_hsa-miR-4278	3.07e-05	0	2.49451e-05
miRNA_hsa-miR-4279	0	0	0
miRNA_hsa-miR-4280	0	0	0
miRNA_hsa-miR-4281	0	0	2.49451e-05
miRNA_hsa-miR-4282	0	0	0
miRNA_hsa-miR-4283	0	0	0
miRNA_hsa-miR-4284	0	2.89916e-05	0
miRNA_hsa-miR-4285	0.000552087	0.00115967	2.49451e-05
miRNA_hsa-miR-4286	0.000184029	0.000579833	0.000598683
miRNA_hsa-miR-4287	0	0	0
miRNA_hsa-miR-4288	0	0	0
miRNA_hsa-miR-4289	0	0	0
miRNA_hsa-miR-429	0.0002147	0.00113067	0.000648573
miRNA_hsa-miR-4290	0	0	0
miRNA_hsa-miR-4291	0	0	0
miRNA_hsa-miR-4292	0	0	0
miRNA_hsa-miR-4293	0	0	0
miRNA_hsa-miR-4294	0	0	0
miRNA_hsa-miR-4295	0.000797459	0.000492858	0.000748354
miRNA_hsa-miR-4296	0	0	0
miRNA_hsa-miR-4297	0	0	0
miRNA_hsa-miR-4298	0.000552087	0.000463866	0.0012722
miRNA_hsa-miR-4299	0	0	0
miRNA_hsa-miR-4300	0.000122686	2.89916e-05	0.000299342
miRNA_hsa-miR-4301	0.000153357	8.69749e-05	7.48354e-05
miRNA_hsa-miR-4302	0	0	0
miRNA_hsa-miR-4303	0	0	0
miRNA_hsa-miR-4304	0	0	0
miRNA_hsa-miR-4305	0	0	0
miRNA_hsa-miR-4306	0.000153357	0.000144958	0
miRNA_hsa-miR-4307	0	0	0
miRNA_hsa-miR-4308	0	0	0
miRNA_hsa-miR-4309	0	0	0
miRNA_hsa-miR-431	0.00272976	0.00429076	0.0043654
miRNA_hsa-miR-431*	6.13e-05	0.000463866	0.000299342
miRNA_hsa-miR-4310	0	0	0
miRNA_hsa-miR-4311	0	0	0
miRNA_hsa-miR-4312	0	0	0
miRNA_hsa-miR-4313	0	5.79833e-05	0
miRNA_hsa-miR-4314	3.07e-05	0	0
miRNA_hsa-miR-4315	6.13e-05	2.89916e-05	0
miRNA_hsa-miR-4316	0	0	0
miRNA_hsa-miR-4317	0	0	0
miRNA_hsa-miR-4318	0	0	0
miRNA_hsa-miR-4319	0	0	0
miRNA_hsa-miR-432	0.00214701	0.000695799	0.00114748
miRNA_hsa-miR-432*	0.000153357	2.89916e-05	0.000349232
miRNA_hsa-miR-4320	0.000552087	0.000463866	0.00107264
miRNA_hsa-miR-4321	0	0	0
miRNA_hsa-miR-4322	0	0	0
miRNA_hsa-miR-4323	0	0	0
miRNA_hsa-miR-4324	0.00104283	0.00237731	0.00416584
miRNA_hsa-miR-4325	0	0	0
miRNA_hsa-miR-4326	0.0484303	0.0399215	0.0688735
miRNA_hsa-miR-4327	0	0	0
miRNA_hsa-miR-4328	0.000705444	0.000521849	0.000873079
miRNA_hsa-miR-4329	0	2.89916e-05	0
miRNA_hsa-miR-433	9.2e-05	8.69749e-05	0.000149671
miRNA_hsa-miR-4330	0	0	0
miRNA_hsa-miR-448	0	2.89916e-05	0
miRNA_hsa-miR-449a	0.00147223	0.00811766	0.004091
miRNA_hsa-miR-449b	0.000368058	0.0148437	0.0129216
miRNA_hsa-miR-449b*	0.000184029	0.00147857	0.00202056
miRNA_hsa-miR-449c	0.00122686	0.00640715	0.00481441
miRNA_hsa-miR-449c*	0	0	0
miRNA_hsa-miR-450a	0.00242305	0.0045227	0.0086809
miRNA_hsa-miR-450b-3p	0	5.79833e-05	0
miRNA_hsa-miR-450b-5p	0.0145383	0.0167282	0.0362203
miRNA_hsa-miR-451	0.00180962	0.00316009	0.0101776
miRNA_hsa-miR-452	0.129832	0.0914396	0.143285
miRNA_hsa-miR-452*	0	0	0
miRNA_hsa-miR-454	0.00358857	0.00130462	0.00658551
miRNA_hsa-miR-454*	0.0781203	0.0500976	0.109484
miRNA_hsa-miR-455-3p	0.1256	0.105935	0.162742
miRNA_hsa-miR-455-5p	0.0136181	0.0110168	0.0123229
miRNA_hsa-miR-466	0.00104283	0.00147857	0.00159649
miRNA_hsa-miR-483-3p	0.000245372	0.0003479	0.000324287
miRNA_hsa-miR-483-5p	0.00125753	0.000840758	0.000424067
miRNA_hsa-miR-484	2.30959	3.06891	3.66302
miRNA_hsa-miR-485-3p	0.00125753	0.00321807	0.00441529
miRNA_hsa-miR-485-5p	0	0	0
miRNA_hsa-miR-486-3p	0.0002147	0.000231933	0.000274396
miRNA_hsa-miR-486-5p	0.000644101	0.00136261	0.00092297
miRNA_hsa-miR-487a	0.00450871	0.00634917	0.008182
miRNA_hsa-miR-487b	0.0683054	0.0709715	0.0792507
miRNA_hsa-miR-488	0	0	0
miRNA_hsa-miR-488*	0	5.79833e-05	0
miRNA_hsa-miR-489	0.00435535	0.0120895	0.0038166
miRNA_hsa-miR-490-3p	0	0	0
miRNA_hsa-miR-490-5p	0	0	0
miRNA_hsa-miR-491-3p	0.000306715	0.000231933	0.00132209
miRNA_hsa-miR-491-5p	0.000460072	0.00118866	0.00102275
miRNA_hsa-miR-492	0	0	0
miRNA_hsa-miR-493	0.00134955	0.00153656	0.000997805
miRNA_hsa-miR-493*	0.00168693	0.00165252	0.00354221
miRNA_hsa-miR-494	0.0896835	0.031282	0.0879316
miRNA_hsa-miR-495	0.00987622	0.010292	0.0245709
miRNA_hsa-miR-496	0.000368058	0.000318908	0.00124726
miRNA_hsa-miR-497	0.00196298	0.00249328	0.00379166
miRNA_hsa-miR-497*	0.000858802	0.00115967	0.000673518
miRNA_hsa-miR-498	3.07e-05	0	0.000224506
miRNA_hsa-miR-499-3p	0	8.69749e-05	0
miRNA_hsa-miR-499-5p	0	0	0
miRNA_hsa-miR-500a	0.00392595	0.00295715	0.00508881
miRNA_hsa-miR-500a*	0.00499945	0.00545043	0.00830673
miRNA_hsa-miR-500b	0	0	0
miRNA_hsa-miR-501-3p	0.000674773	0.000811766	0.00164638
miRNA_hsa-miR-501-5p	0.00855735	0.00594329	0.00788266
miRNA_hsa-miR-502-3p	0.00821996	0.0136261	0.0235233
miRNA_hsa-miR-502-5p	0.0139249	0.0100601	0.00466474
miRNA_hsa-miR-503	0.0584599	0.0395446	0.0721912
miRNA_hsa-miR-504	0	0	2.49451e-05
miRNA_hsa-miR-505	0.334473	0.335317	0.450908
miRNA_hsa-miR-505*	0.0172067	0.00634917	0.0048643
miRNA_hsa-miR-506	0	0	0
miRNA_hsa-miR-507	0	0	0
miRNA_hsa-miR-508-3p	0	2.89916e-05	0
miRNA_hsa-miR-508-5p	0	0.00017395	0
miRNA_hsa-miR-509-3-5p	3.07e-05	0	0
miRNA_hsa-miR-509-3p	3.07e-05	0	0
miRNA_hsa-miR-509-5p	0	0	0
miRNA_hsa-miR-510	0	0	0
miRNA_hsa-miR-511	0	0.000666808	0.000399122
miRNA_hsa-miR-512-3p	6.13e-05	0.00168152	0.000324287
miRNA_hsa-miR-512-5p	0.000644101	0.00930632	0.00838156
miRNA_hsa-miR-513a-3p	0	0	0
miRNA_hsa-miR-513a-5p	0	0	0
miRNA_hsa-miR-513b	0	0	0
miRNA_hsa-miR-513c	0	0	0
miRNA_hsa-miR-514	0	0	0
miRNA_hsa-miR-514b-3p	0	2.89916e-05	0
miRNA_hsa-miR-514b-5p	0	0	0
miRNA_hsa-miR-515-3p	0.00159492	0.0062332	0.00800739
miRNA_hsa-miR-515-5p	3.07e-05	8.69749e-05	0.000299342
miRNA_hsa-miR-516a-3p	0	0	0
miRNA_hsa-miR-516a-5p	3.07e-05	0.000144958	0.000249451
miRNA_hsa-miR-516b	0.000368058	0.000811766	0.000947915
miRNA_hsa-miR-516b*	0	0	0
miRNA_hsa-miR-517*	0	0.000115967	0.000224506
miRNA_hsa-miR-517a	0.00748385	0.0117126	0.0232987
miRNA_hsa-miR-517b	0.000184029	0.000318908	0.00097286
miRNA_hsa-miR-517c	0.00168693	0.00287017	0.0066354
miRNA_hsa-miR-518a-3p	0	2.89916e-05	7.48354e-05
miRNA_hsa-miR-518a-5p	0	0	4.98903e-05
miRNA_hsa-miR-518b	0.000122686	0.00124664	0.00379166
miRNA_hsa-miR-518c	9.2e-05	0.000376891	0.00117242
miRNA_hsa-miR-518c*	0	0.000115967	4.98903e-05
miRNA_hsa-miR-518d-3p	0	0.000231933	9.97805e-05
miRNA_hsa-miR-518d-5p	0	0	0
miRNA_hsa-miR-518e	0.000153357	0.00017395	0.000748354
miRNA_hsa-miR-518e*	3.07e-05	5.79833e-05	7.48354e-05
miRNA_hsa-miR-518f	3.07e-05	5.79833e-05	9.97805e-05
miRNA_hsa-miR-518f*	0	0	0.000124726
miRNA_hsa-miR-519a	0.000398729	0.00165252	0.00244462
miRNA_hsa-miR-519a*	0	0.000115967	7.48354e-05
miRNA_hsa-miR-519b-3p	0	0.000376891	0.000299342
miRNA_hsa-miR-519b-5p	0	0	2.49451e-05
miRNA_hsa-miR-519c-3p	0.000122686	0.000231933	0.000174616
miRNA_hsa-miR-519c-5p	0	0	0
miRNA_hsa-miR-519d	0.000306715	0.00118866	0.00291858
miRNA_hsa-miR-519e	0	0	2.49451e-05
miRNA_hsa-miR-519e*	6.13e-05	0.000260925	0.000149671
miRNA_hsa-miR-520a-3p	0	0	2.49451e-05
miRNA_hsa-miR-520a-5p	6.13e-05	0.00017395	0.000174616
miRNA_hsa-miR-520b	0.000153357	0.000550841	0.000149671
miRNA_hsa-miR-520c-3p	0.000797459	0.00443572	0.0030932
miRNA_hsa-miR-520c-5p	0	0	0
miRNA_hsa-miR-520d-3p	0	0	0
miRNA_hsa-miR-520d-5p	0	0	4.98903e-05
miRNA_hsa-miR-520e	0	0.000144958	0
miRNA_hsa-miR-520f	6.13e-05	0.00121765	0.000299342
miRNA_hsa-miR-520g	0.000153357	0.000521849	0.000723409
miRNA_hsa-miR-520h	9.2e-05	0.000463866	0.000349232
miRNA_hsa-miR-521	9.2e-05	5.79833e-05	0.000997805
miRNA_hsa-miR-522	3.07e-05	0	4.98903e-05
miRNA_hsa-miR-522*	3.07e-05	0	4.98903e-05
miRNA_hsa-miR-523	3.07e-05	0.000202941	0.000299342
miRNA_hsa-miR-523*	0	0	2.49451e-05
miRNA_hsa-miR-524-3p	0	0.000231933	0.000349232
miRNA_hsa-miR-524-5p	0	2.89916e-05	0.000149671
miRNA_hsa-miR-525-3p	3.07e-05	0.000318908	9.97805e-05
miRNA_hsa-miR-525-5p	9.2e-05	0.000492858	0.00092297
miRNA_hsa-miR-526a	0	0	9.97805e-05
miRNA_hsa-miR-526b	0	8.69749e-05	0.000573738
miRNA_hsa-miR-526b*	0	0.000405883	0.000274396
miRNA_hsa-miR-527	0	2.89916e-05	2.49451e-05
miRNA_hsa-miR-532-3p	0.0153664	0.0121475	0.00925464
miRNA_hsa-miR-532-5p	1.7733	1.54986	1.80406
miRNA_hsa-miR-539	0.00187096	0.00255126	0.00229495
miRNA_hsa-miR-541	9.2e-05	8.69749e-05	0
miRNA_hsa-miR-541*	3.07e-05	0	2.49451e-05
miRNA_hsa-miR-542-3p	0.02101	0.0190185	0.0345241
miRNA_hsa-miR-542-5p	0.0510987	0.037979	0.0704949
miRNA_hsa-miR-543	0.00423267	0.00229034	0.0117492
miRNA_hsa-miR-544	0.000153357	0	0.000199561
miRNA_hsa-miR-544b	0	0	0
miRNA_hsa-miR-545	0.0232183	0.0313979	0.0401118
miRNA_hsa-miR-545*	0.0120846	0.0124954	0.0228747
miRNA_hsa-miR-548a-3p	3.07e-05	8.69749e-05	0.000199561
miRNA_hsa-miR-548a-5p	6.13e-05	2.89916e-05	0
miRNA_hsa-miR-548aa	0.186636	0.169833	0.257209
miRNA_hsa-miR-548b-3p	0	0	0
miRNA_hsa-miR-548b-5p	0	0	0
miRNA_hsa-miR-548c-3p	3.07e-05	0	0
miRNA_hsa-miR-548c-5p	0.000398729	0.000492858	0.000573738
miRNA_hsa-miR-548d-3p	0.000368058	0.000434875	0.000374177
miRNA_hsa-miR-548d-5p	0.000122686	0.000260925	0.000149671
miRNA_hsa-miR-548e	0.000276043	0.000115967	0.000324287
miRNA_hsa-miR-548f	0	0	0
miRNA_hsa-miR-548g	0	0	2.49451e-05
miRNA_hsa-miR-548h	0	0	2.49451e-05
miRNA_hsa-miR-548i	0	0	0
miRNA_hsa-miR-548j	0.000306715	0.000202941	0.000623628
miRNA_hsa-miR-548k	0	2.89916e-05	2.49451e-05
miRNA_hsa-miR-548l	9.2e-05	0	0.000124726
miRNA_hsa-miR-548m	0	0	0
miRNA_hsa-miR-548n	6.13e-05	2.89916e-05	4.98903e-05
miRNA_hsa-miR-548o	0.000122686	0.000144958	0.000224506
miRNA_hsa-miR-548p	0	8.69749e-05	4.98903e-05
miRNA_hsa-miR-548q	0.00165626	0.00202941	0.00144682
miRNA_hsa-miR-548s	0	0	7.48354e-05
miRNA_hsa-miR-548t	6.13e-05	8.69749e-05	0
miRNA_hsa-miR-548u	0.000122686	0.000144958	0.000523848
miRNA_hsa-miR-548v	0.0448417	0.0494887	0.0661295
miRNA_hsa-miR-548w	0	2.89916e-05	0
miRNA_hsa-miR-548x	0.000398729	0.000231933	0.000523848
miRNA_hsa-miR-548y	0	0	2.49451e-05
miRNA_hsa-miR-548z	0.0052755	0.0123794	0.0169128
miRNA_hsa-miR-549	0.00524483	0.00365295	0.00406606
miRNA_hsa-miR-550a	0.053123	0.0307601	0.0338006
miRNA_hsa-miR-550a*	0.0672626	0.0644484	0.0838655
miRNA_hsa-miR-550b	0.00138022	0.00127563	0.00164638
miRNA_hsa-miR-551a	0.00214701	0.00402984	0.00576232
miRNA_hsa-miR-551b	0.000398729	0.000666808	0.000773299
miRNA_hsa-miR-551b*	9.2e-05	0	0
miRNA_hsa-miR-552	0	0	0
miRNA_hsa-miR-553	0	0	0
miRNA_hsa-miR-554	0	0	0
miRNA_hsa-miR-555	0	0	0
miRNA_hsa-miR-556-3p	0	0.000202941	0.000174616
miRNA_hsa-miR-556-5p	0	0	0
miRNA_hsa-miR-557	0	0	2.49451e-05
miRNA_hsa-miR-558	0	0	0
miRNA_hsa-miR-559	3.07e-05	0	2.49451e-05
miRNA_hsa-miR-561	0.00122686	0.00237731	0.00219517
miRNA_hsa-miR-562	0	0	0
miRNA_hsa-miR-563	0	0	0
miRNA_hsa-miR-564	0	0	0
miRNA_hsa-miR-566	0	0	0
miRNA_hsa-miR-567	0	0	0
miRNA_hsa-miR-568	0	0	0
miRNA_hsa-miR-569	0	0	0
miRNA_hsa-miR-570	0.00622631	0.00472564	0.00508881
miRNA_hsa-miR-571	0	0	0
miRNA_hsa-miR-572	0	0.000289916	0
miRNA_hsa-miR-573	0.00217768	0.00217437	0.00419078
miRNA_hsa-miR-574-3p	0.0509454	0.142291	0.0583467
miRNA_hsa-miR-574-5p	0.0910943	0.0433135	0.0365696
miRNA_hsa-miR-575	0	0	0
miRNA_hsa-miR-576-3p	0.00180962	0.000985716	0.00187088
miRNA_hsa-miR-576-5p	0.000766787	0.00118866	0.00261924
miRNA_hsa-miR-577	0.0010735	0.000782774	0.00129715
miRNA_hsa-miR-578	0	0	0
miRNA_hsa-miR-579	0.0119312	0.0101181	0.0148673
miRNA_hsa-miR-580	0	0	7.48354e-05
miRNA_hsa-miR-581	3.07e-05	0	2.49451e-05
miRNA_hsa-miR-582-3p	0.0115632	0.00547942	0.00990322
miRNA_hsa-miR-582-5p	0.0711885	0.0840758	0.137572
miRNA_hsa-miR-583	6.13e-05	0	0.000174616
miRNA_hsa-miR-584	0.000797459	0.000695799	0.000424067
miRNA_hsa-miR-585	0.00910943	0.00608824	0.00608661
miRNA_hsa-miR-586	0.00101216	0.000782774	0.0010477
miRNA_hsa-miR-587	0	0	0
miRNA_hsa-miR-588	0.000429401	0.0003479	7.48354e-05
miRNA_hsa-miR-589	0.0109497	0.00724791	0.0094542
miRNA_hsa-miR-589*	0.00883339	0.00574034	0.00528837
miRNA_hsa-miR-590-3p	0.0257947	0.0257446	0.0392387
miRNA_hsa-miR-590-5p	1.93025	1.78826	2.78121
miRNA_hsa-miR-591	0	0	0
miRNA_hsa-miR-592	0	0.000289916	0.000124726
miRNA_hsa-miR-593	0	0	0
miRNA_hsa-miR-593*	0	0	0
miRNA_hsa-miR-595	0	0	0
miRNA_hsa-miR-596	0	0	0
miRNA_hsa-miR-597	0.000429401	0.000753783	0.00167132
miRNA_hsa-miR-598	0	0.000144958	0
miRNA_hsa-miR-599	0	0	0
miRNA_hsa-miR-600	6.13e-05	0	0.000174616
miRNA_hsa-miR-601	0	0	0
miRNA_hsa-miR-602	0.000276043	0.000260925	9.97805e-05
miRNA_hsa-miR-603	0.000429401	0.000898741	0.0012722
miRNA_hsa-miR-604	0	0	0
miRNA_hsa-miR-605	0	0	0
miRNA_hsa-miR-606	0	5.79833e-05	0
miRNA_hsa-miR-607	0	0	0
miRNA_hsa-miR-608	0	0	0
miRNA_hsa-miR-609	0	0	0
miRNA_hsa-miR-610	0.00165626	0.00115967	0.00149671
miRNA_hsa-miR-611	0	0	0
miRNA_hsa-miR-612	0	5.79833e-05	0
miRNA_hsa-miR-613	0	0	0
miRNA_hsa-miR-614	0	0	0
miRNA_hsa-miR-615-3p	0.00177895	0.00217437	0.00299342
miRNA_hsa-miR-615-5p	0.000429401	0.000840758	0.00139693
miRNA_hsa-miR-616	0.00217768	0.000811766	0.00112253
miRNA_hsa-miR-616*	0.0057049	0.00565337	0.0108012
miRNA_hsa-miR-617	0	0	7.48354e-05
miRNA_hsa-miR-618	0.000582758	0.000231933	0.000798244
miRNA_hsa-miR-619	0	0	0
miRNA_hsa-miR-620	0	0	0
miRNA_hsa-miR-621	0	0	0
miRNA_hsa-miR-622	0	0	0
miRNA_hsa-miR-623	0	0	0
miRNA_hsa-miR-624	3.07e-05	0.000202941	0.000124726
miRNA_hsa-miR-624*	0.000858802	0.000695799	0.00144682
miRNA_hsa-miR-625	0.0348121	0.0247299	0.0325284
miRNA_hsa-miR-625*	0.110264	0.0734938	0.116095
miRNA_hsa-miR-626	0	0	0
miRNA_hsa-miR-627	0.00361924	0.00632018	0.00646079
miRNA_hsa-miR-628-3p	0.00082813	0.000637816	0.00097286
miRNA_hsa-miR-628-5p	0.0240158	0.0168441	0.0208541
miRNA_hsa-miR-629	0.0624778	0.0514891	0.0703203
miRNA_hsa-miR-629*	0.00199365	0.00455169	0.00668529
miRNA_hsa-miR-630	0	0	0
miRNA_hsa-miR-631	0	2.89916e-05	0
miRNA_hsa-miR-632	0	0	0
miRNA_hsa-miR-633	0	0	0
miRNA_hsa-miR-634	0	2.89916e-05	0
miRNA_hsa-miR-635	0	0	0
miRNA_hsa-miR-636	0.00125753	0.00159454	0.0010477
miRNA_hsa-miR-637	0	0	0
miRNA_hsa-miR-638	9.2e-05	8.69749e-05	2.49451e-05
miRNA_hsa-miR-639	0	0	0
miRNA_hsa-miR-640	0	0	0
miRNA_hsa-miR-641	0.0183416	0.0148727	0.0253941
miRNA_hsa-miR-642a	0.00821996	0.00391387	0.0066354
miRNA_hsa-miR-642b	0.000889473	0.000869749	0.000224506
miRNA_hsa-miR-643	0.00386461	0.00272521	0.00351726
miRNA_hsa-miR-644	0	0	2.49451e-05
miRNA_hsa-miR-645	0	0	0
miRNA_hsa-miR-646	0	0	0
miRNA_hsa-miR-647	0	0	0
miRNA_hsa-miR-648	0	0	0
miRNA_hsa-miR-649	0	0	0
miRNA_hsa-miR-650	0	0	0
miRNA_hsa-miR-651	3.07e-05	0	0
miRNA_hsa-miR-652	0.116797	0.0628539	0.00251946
miRNA_hsa-miR-653	0.000276043	0	0.000124726
miRNA_hsa-miR-654-3p	0.00999891	0.0144378	0.0167132
miRNA_hsa-miR-654-5p	0.000950816	0.00101471	0.000623628
miRNA_hsa-miR-655	9.2e-05	0.00017395	0.000498903
miRNA_hsa-miR-656	0.00061343	0.000811766	0.00142187
miRNA_hsa-miR-657	0	0	0
miRNA_hsa-miR-658	0	0	0
miRNA_hsa-miR-659	0	0.000144958	0
miRNA_hsa-miR-660	0.147223	0.163774	0.106615
miRNA_hsa-miR-661	0	0	0
miRNA_hsa-miR-662	0	2.89916e-05	0.000124726
miRNA_hsa-miR-663	0.000122686	0.000115967	4.98903e-05
miRNA_hsa-miR-663b	0.00174828	0.000840758	0.000199561
miRNA_hsa-miR-664	0.00987622	0.00953825	0.0157653
miRNA_hsa-miR-664*	0.0023617	0.00200042	0.00269407
miRNA_hsa-miR-665	0.00371125	0.00608824	0.00251946
miRNA_hsa-miR-668	0.000766787	0.000811766	0.000349232
miRNA_hsa-miR-670	0	0.000782774	0.000698464
miRNA_hsa-miR-671-3p	0.0311929	0.0214538	0.028163
miRNA_hsa-miR-671-5p	0.0742864	0.174095	0.124376
miRNA_hsa-miR-675	0.000368058	0.000202941	9.97805e-05
miRNA_hsa-miR-675*	0.000153357	0	0.000124726
miRNA_hsa-miR-676	0.000521415	0.000521849	0.000498903
miRNA_hsa-miR-676*	0	2.89916e-05	4.98903e-05
miRNA_hsa-miR-7	0.439799	0.293656	0.482988
miRNA_hsa-miR-708	0.00269909	0.0013916	0.0025444
miRNA_hsa-miR-708*	0	2.89916e-05	4.98903e-05
miRNA_hsa-miR-7-1*	0.327449	0.279566	0.362503
miRNA_hsa-miR-711	0	0	0
miRNA_hsa-miR-718	0	5.79833e-05	2.49451e-05
miRNA_hsa-miR-7-2*	0.000306715	0.000608824	0.00092297
miRNA_hsa-miR-720	0.021102	0.0144958	0.0165386
miRNA_hsa-miR-744	0.0582145	0.0250198	0.0291858
miRNA_hsa-miR-744*	0.0365911	0.038182	0.0488176
miRNA_hsa-miR-758	0.000460072	0.000231933	0.000773299
miRNA_hsa-miR-759	0	0	0.000174616
miRNA_hsa-miR-760	0.00340454	0.00179748	0.00132209
miRNA_hsa-miR-761	0	0	0
miRNA_hsa-miR-762	3.07e-05	8.69749e-05	2.49451e-05
miRNA_hsa-miR-764	0	0	0
miRNA_hsa-miR-765	9.2e-05	8.69749e-05	9.97805e-05
miRNA_hsa-miR-766	0.0540125	0.031224	0.0446019
miRNA_hsa-miR-767-3p	0.00220835	0.00281219	0.00172121
miRNA_hsa-miR-767-5p	0.0240158	0.0267883	0.0280134
miRNA_hsa-miR-769-3p	0.0318063	0.0146118	0.0160896
miRNA_hsa-miR-769-5p	0.0248132	0.027774	0.0364698
miRNA_hsa-miR-770-5p	0.00536751	0.00492858	0.00666035
miRNA_hsa-miR-802	0	0.000115967	0
miRNA_hsa-miR-873	0.00334319	0.00475463	0.00533826
miRNA_hsa-miR-874	0.0165626	0.0766249	0.0672521
miRNA_hsa-miR-875-3p	0	0	0
miRNA_hsa-miR-875-5p	0	2.89916e-05	0
miRNA_hsa-miR-876-3p	0.000306715	0.000260925	0.000823189
miRNA_hsa-miR-876-5p	0.000705444	0.000637816	0.00117242
miRNA_hsa-miR-877	0.0074225	0.00333404	0.00339254
miRNA_hsa-miR-877*	0.00162559	0.00295715	0.00164638
miRNA_hsa-miR-885-3p	0	0	0
miRNA_hsa-miR-885-5p	0	0	2.49451e-05
miRNA_hsa-miR-887	0.0371432	0.0177139	0.0179605
miRNA_hsa-miR-888	6.13e-05	5.79833e-05	0
miRNA_hsa-miR-888*	0	0	0
miRNA_hsa-miR-889	0.000153357	0.000289916	0.000149671
miRNA_hsa-miR-890	0	2.89916e-05	0
miRNA_hsa-miR-891a	3.07e-05	2.89916e-05	0.000349232
miRNA_hsa-miR-891b	9.2e-05	0.000231933	0
miRNA_hsa-miR-892a	0	0	0
miRNA_hsa-miR-892b	0	0	0
miRNA_hsa-miR-9	0.0080666	0.00614623	0.0132708
miRNA_hsa-miR-9*	0.0019323	0.00179748	0.00324287
miRNA_hsa-miR-920	0	0	0
miRNA_hsa-miR-921	0	0	0
miRNA_hsa-miR-922	0	0	0
miRNA_hsa-miR-924	0	0	0
miRNA_hsa-miR-92a	0.580795	0.531011	0.553857
miRNA_hsa-miR-92a-1*	0.00907876	0.000782774	0.00114748
miRNA_hsa-miR-92a-2*	0	0	0
miRNA_hsa-miR-92b	0.149677	0.0859022	0.0882808
miRNA_hsa-miR-92b*	0.0218994	0.00933531	0.00937937
miRNA_hsa-miR-93	1.19263	0.252082	0.629415
miRNA_hsa-miR-93*	0.0498412	0.0424148	0.0612153
miRNA_hsa-miR-933	0.000184029	0.000260925	0.000548793
miRNA_hsa-miR-934	0	0.000898741	0.000573738
miRNA_hsa-miR-935	0.0997744	0.0585341	0.0705448
miRNA_hsa-miR-936	0	0	0
miRNA_hsa-miR-937	0.0017176	0.000550841	0.00152165
miRNA_hsa-miR-938	0	0	0
miRNA_hsa-miR-939	0.000582758	0.00150757	4.98903e-05
miRNA_hsa-miR-940	0.074317	0.0948896	0.104819
miRNA_hsa-miR-941	0	0.000840758	0
miRNA_hsa-miR-942	0.0122379	0.00547942	0.00960387
miRNA_hsa-miR-943	0.000276043	0.000405883	0.000598683
miRNA_hsa-miR-944	3.07e-05	0.00017395	2.49451e-05
miRNA_hsa-miR-95	0.00426334	0.00466765	0.00578727
miRNA_hsa-miR-96	0.0175441	0.0230773	0.0435791
miRNA_hsa-miR-96*	0.00947749	0.00176849	0.00416584
miRNA_hsa-miR-98	0.0702377	0.0695799	0.0890541
miRNA_hsa-miR-99a	2.90527	1.91771	2.49127
miRNA_hsa-miR-99a*	0.014569	0.0200332	0.0177859
miRNA_hsa-miR-99b	0.031745	0.183314	0.0256186
miRNA_hsa-miR-99b*	0.0875978	0.157251	0.177684
a. Normalized sequence tags (miRNA tags/thousand mappable tags) for indicated miRNAs
b. miRNA identification
c. A549 cells were either mock-infected or infected with the indicated strain of influenza A virus for 10 hours prior to generation of small RNA deep sequencing libraries.
d. Normalized sequence tags
