# Supplementary material for: Small RNA Profiling of Influenza A Virus-Infected Cells Identifies miR-449b as a Regulator of Histone Deacetylase 1 and Interferon Beta
Source: PLoS One. 2013 Sep 26;8(9):e76560. doi: 10.1371/journal.pone.0076560 (PMC3784411; doi:10.1371/journal.pone.0076560)
Supplement: Table S2 — MicroRNAs that exhibited greater than 1.5 fold change during influenza virus infection. (XLS) [file pone.0076560.s002.xls]

## Sheet: Sheet1
Table S2. MicroRNAs that exhibited greater than 1.5 fold change during influenza virus infection. [a]
A/Udorn/72		A/WSN/33
Increase During Infection [b]	Decrease During Infection [b]	Increase During Infection [b]	Decrease During Infection [b]
miRNA_hsa-let-7g*	miRNA_hsa-let-7a*	miRNA_hsa-let-7g*	miRNA_hsa-let-7a-2*
miRNA_hsa-let-7i*	miRNA_hsa-let-7f-1*	miRNA_hsa-let-7i*	miRNA_hsa-let-7d
miRNA_hsa-miR-1248	miRNA_hsa-miR-100	miRNA_hsa-miR-101	miRNA_hsa-miR-106a
miRNA_hsa-miR-135b	miRNA_hsa-miR-101	miRNA_hsa-miR-105	miRNA_hsa-miR-1180
miRNA_hsa-miR-136	miRNA_hsa-miR-106a	miRNA_hsa-miR-106b	miRNA_hsa-miR-1247
miRNA_hsa-miR-137	miRNA_hsa-miR-1228	miRNA_hsa-miR-10a*	miRNA_hsa-miR-1254
miRNA_hsa-miR-181c	miRNA_hsa-miR-1247	miRNA_hsa-miR-10b	miRNA_hsa-miR-125a-3p
miRNA_hsa-miR-187	miRNA_hsa-miR-125a-3p	miRNA_hsa-miR-122	miRNA_hsa-miR-125b-1*
miRNA_hsa-miR-190	miRNA_hsa-miR-125b-1*	miRNA_hsa-miR-1248	miRNA_hsa-miR-1287
miRNA_hsa-miR-190b	miRNA_hsa-miR-1260b	miRNA_hsa-miR-1257	miRNA_hsa-miR-1292
miRNA_hsa-miR-193b	miRNA_hsa-miR-128	miRNA_hsa-miR-125b	miRNA_hsa-miR-1307
miRNA_hsa-miR-1972	miRNA_hsa-miR-1285	miRNA_hsa-miR-126*	miRNA_hsa-miR-134
miRNA_hsa-miR-199a-5p	miRNA_hsa-miR-1287	miRNA_hsa-miR-1263	miRNA_hsa-miR-138-1*
miRNA_hsa-miR-199b-5p	miRNA_hsa-miR-1301	miRNA_hsa-miR-130b*	miRNA_hsa-miR-191
miRNA_hsa-miR-200c*	miRNA_hsa-miR-1307	miRNA_hsa-miR-135b	miRNA_hsa-miR-192*
miRNA_hsa-miR-204	miRNA_hsa-miR-134	miRNA_hsa-miR-136	miRNA_hsa-miR-193a-5p
miRNA_hsa-miR-212	miRNA_hsa-miR-138-1*	miRNA_hsa-miR-137	miRNA_hsa-miR-193b*
miRNA_hsa-miR-2355-3p	miRNA_hsa-miR-148b*	miRNA_hsa-miR-139-5p	miRNA_hsa-miR-195
miRNA_hsa-miR-23c	miRNA_hsa-miR-181b	miRNA_hsa-miR-141	miRNA_hsa-miR-210
miRNA_hsa-miR-28-3p	miRNA_hsa-miR-182	miRNA_hsa-miR-141*	miRNA_hsa-miR-221
miRNA_hsa-miR-299-5p	miRNA_hsa-miR-183*	miRNA_hsa-miR-142-5p	miRNA_hsa-miR-222
miRNA_hsa-miR-29b	miRNA_hsa-miR-185	miRNA_hsa-miR-145	miRNA_hsa-miR-222*
miRNA_hsa-miR-3074	miRNA_hsa-miR-18b	miRNA_hsa-miR-147b	miRNA_hsa-miR-23a*
miRNA_hsa-miR-30b	miRNA_hsa-miR-1914	miRNA_hsa-miR-148a	miRNA_hsa-miR-27a*
miRNA_hsa-miR-3136	miRNA_hsa-miR-192*	miRNA_hsa-miR-148b	miRNA_hsa-miR-27b*
miRNA_hsa-miR-32	miRNA_hsa-miR-193a-5p	miRNA_hsa-miR-154*	miRNA_hsa-miR-29b-1*
miRNA_hsa-miR-326	miRNA_hsa-miR-193b*	miRNA_hsa-miR-15b	miRNA_hsa-miR-30a*
miRNA_hsa-miR-331-3p	miRNA_hsa-miR-195	miRNA_hsa-miR-17*	miRNA_hsa-miR-30b*
miRNA_hsa-miR-339-3p	miRNA_hsa-miR-196a	miRNA_hsa-miR-181c	miRNA_hsa-miR-30e*
miRNA_hsa-miR-33a	miRNA_hsa-miR-19b-1*	miRNA_hsa-miR-187	miRNA_hsa-miR-31
miRNA_hsa-miR-340	miRNA_hsa-miR-20b	miRNA_hsa-miR-188-3p	miRNA_hsa-miR-3130-5p
miRNA_hsa-miR-362-3p	miRNA_hsa-miR-2116	miRNA_hsa-miR-188-5p	miRNA_hsa-miR-3176
miRNA_hsa-miR-3676	miRNA_hsa-miR-221	miRNA_hsa-miR-18a	miRNA_hsa-miR-320a
miRNA_hsa-miR-374b	miRNA_hsa-miR-222*	miRNA_hsa-miR-18a*	miRNA_hsa-miR-320c
miRNA_hsa-miR-376a	miRNA_hsa-miR-23a*	miRNA_hsa-miR-18b	miRNA_hsa-miR-324-3p
miRNA_hsa-miR-376b	miRNA_hsa-miR-27a*	miRNA_hsa-miR-193a-3p	miRNA_hsa-miR-324-5p
miRNA_hsa-miR-381	miRNA_hsa-miR-27b*	miRNA_hsa-miR-193b	miRNA_hsa-miR-330-3p
miRNA_hsa-miR-423-3p	miRNA_hsa-miR-29a*	miRNA_hsa-miR-196b*	miRNA_hsa-miR-33b*
miRNA_hsa-miR-4254	miRNA_hsa-miR-29b-1*	miRNA_hsa-miR-1972	miRNA_hsa-miR-342-5p
miRNA_hsa-miR-431	miRNA_hsa-miR-29b-2*	miRNA_hsa-miR-199a-5p	miRNA_hsa-miR-34b*
miRNA_hsa-miR-449a	miRNA_hsa-miR-30c-2*	miRNA_hsa-miR-199b-5p	miRNA_hsa-miR-424*
miRNA_hsa-miR-449b	miRNA_hsa-miR-30d	miRNA_hsa-miR-19a	miRNA_hsa-miR-425*
miRNA_hsa-miR-449c	miRNA_hsa-miR-31	miRNA_hsa-miR-200a	miRNA_hsa-miR-502-5p
miRNA_hsa-miR-450a	miRNA_hsa-miR-31*	miRNA_hsa-miR-200b	miRNA_hsa-miR-505*
miRNA_hsa-miR-451	miRNA_hsa-miR-3176	miRNA_hsa-miR-200c*	miRNA_hsa-miR-532-3p
miRNA_hsa-miR-485-3p	miRNA_hsa-miR-320a	miRNA_hsa-miR-204	miRNA_hsa-miR-550a
miRNA_hsa-miR-489	miRNA_hsa-miR-323b-3p	miRNA_hsa-miR-20a	miRNA_hsa-miR-574-5p
miRNA_hsa-miR-502-3p	miRNA_hsa-miR-324-3p	miRNA_hsa-miR-20a*	miRNA_hsa-miR-585
miRNA_hsa-miR-512-5p	miRNA_hsa-miR-328	miRNA_hsa-miR-212	miRNA_hsa-miR-589*
miRNA_hsa-miR-515-3p	miRNA_hsa-miR-330-3p	miRNA_hsa-miR-219-5p	miRNA_hsa-miR-652
miRNA_hsa-miR-517a	miRNA_hsa-miR-33a*	miRNA_hsa-miR-223	miRNA_hsa-miR-744
miRNA_hsa-miR-520c-3p	miRNA_hsa-miR-3607-5p	miRNA_hsa-miR-2355-3p	miRNA_hsa-miR-769-3p
miRNA_hsa-miR-548z	miRNA_hsa-miR-361-3p	miRNA_hsa-miR-2355-5p	miRNA_hsa-miR-877
miRNA_hsa-miR-551a	miRNA_hsa-miR-378	miRNA_hsa-miR-24-2*	miRNA_hsa-miR-887
miRNA_hsa-miR-574-3p	miRNA_hsa-miR-378c	miRNA_hsa-miR-26b	miRNA_hsa-miR-92b
miRNA_hsa-miR-627	miRNA_hsa-miR-382	miRNA_hsa-miR-27a	miRNA_hsa-miR-92b*
miRNA_hsa-miR-629*	miRNA_hsa-miR-421	miRNA_hsa-miR-296-5p	miRNA_hsa-miR-93
miRNA_hsa-miR-665	miRNA_hsa-miR-423-5p	miRNA_hsa-miR-299-5p	miRNA_hsa-miR-96*
miRNA_hsa-miR-671-5p	miRNA_hsa-miR-454*	miRNA_hsa-miR-29a*
miRNA_hsa-miR-874	miRNA_hsa-miR-494	miRNA_hsa-miR-29b
miRNA_hsa-miR-877*	miRNA_hsa-miR-505*	miRNA_hsa-miR-301b
miRNA_hsa-miR-99b	miRNA_hsa-miR-550a	miRNA_hsa-miR-3065-3p
miRNA_hsa-miR-99b*	miRNA_hsa-miR-574-5p	miRNA_hsa-miR-3065-5p
	miRNA_hsa-miR-582-3p	miRNA_hsa-miR-3074
	miRNA_hsa-miR-585	miRNA_hsa-miR-30a
	miRNA_hsa-miR-589	miRNA_hsa-miR-30b
	miRNA_hsa-miR-589*	miRNA_hsa-miR-30c
	miRNA_hsa-miR-625*	miRNA_hsa-miR-30e
	miRNA_hsa-miR-642a	miRNA_hsa-miR-3136
	miRNA_hsa-miR-652	miRNA_hsa-miR-3180-5p
	miRNA_hsa-miR-7	miRNA_hsa-miR-3184
	miRNA_hsa-miR-744	miRNA_hsa-miR-32
	miRNA_hsa-miR-766	miRNA_hsa-miR-326
	miRNA_hsa-miR-769-3p	miRNA_hsa-miR-329
	miRNA_hsa-miR-877	miRNA_hsa-miR-330-5p
	miRNA_hsa-miR-887	miRNA_hsa-miR-331-3p
	miRNA_hsa-miR-92b	miRNA_hsa-miR-335*
	miRNA_hsa-miR-92b*	miRNA_hsa-miR-337-3p
	miRNA_hsa-miR-93	miRNA_hsa-miR-339-3p
	miRNA_hsa-miR-935	miRNA_hsa-miR-339-5p
	miRNA_hsa-miR-942	miRNA_hsa-miR-33a
	miRNA_hsa-miR-99a	miRNA_hsa-miR-33b
		miRNA_hsa-miR-340
		miRNA_hsa-miR-3613-5p
		miRNA_hsa-miR-362-3p
		miRNA_hsa-miR-3663-3p
		miRNA_hsa-miR-3676
		miRNA_hsa-miR-369-5p
		miRNA_hsa-miR-374a
		miRNA_hsa-miR-374b
		miRNA_hsa-miR-376a
		miRNA_hsa-miR-376b
		miRNA_hsa-miR-376c
		miRNA_hsa-miR-381
		miRNA_hsa-miR-411
		miRNA_hsa-miR-411*
		miRNA_hsa-miR-423-3p
		miRNA_hsa-miR-424
		miRNA_hsa-miR-4254
		miRNA_hsa-miR-4270
		miRNA_hsa-miR-431
		miRNA_hsa-miR-4324
		miRNA_hsa-miR-449a
		miRNA_hsa-miR-449b
		miRNA_hsa-miR-449c
		miRNA_hsa-miR-450a
		miRNA_hsa-miR-450b-5p
		miRNA_hsa-miR-451
		miRNA_hsa-miR-454
		miRNA_hsa-miR-484
		miRNA_hsa-miR-485-3p
		miRNA_hsa-miR-487a
		miRNA_hsa-miR-493*
		miRNA_hsa-miR-495
		miRNA_hsa-miR-497
		miRNA_hsa-miR-500a*
		miRNA_hsa-miR-502-3p
		miRNA_hsa-miR-512-5p
		miRNA_hsa-miR-515-3p
		miRNA_hsa-miR-517a
		miRNA_hsa-miR-517c
		miRNA_hsa-miR-518b
		miRNA_hsa-miR-519d
		miRNA_hsa-miR-520c-3p
		miRNA_hsa-miR-542-3p
		miRNA_hsa-miR-543
		miRNA_hsa-miR-545
		miRNA_hsa-miR-545*
		miRNA_hsa-miR-548z
		miRNA_hsa-miR-551a
		miRNA_hsa-miR-573
		miRNA_hsa-miR-576-5p
		miRNA_hsa-miR-582-5p
		miRNA_hsa-miR-590-3p
		miRNA_hsa-miR-615-3p
		miRNA_hsa-miR-616*
		miRNA_hsa-miR-627
		miRNA_hsa-miR-629*
		miRNA_hsa-miR-654-3p
		miRNA_hsa-miR-664
		miRNA_hsa-miR-671-5p
		miRNA_hsa-miR-873
		miRNA_hsa-miR-874
		miRNA_hsa-miR-9
		miRNA_hsa-miR-9*
		miRNA_hsa-miR-96
		miRNA_hsa-miR-99b*
a. A549 cells were either mock-infected or infected with the indicated strain of influenza A virus for 10 hours prior to generation of small RNA deep sequencing libraries.
b. List of microRNAs that exhibit greater than 1.5 fold change increase or decrease during indicated influenza virus infection compared to a mock infected sample.
