# Supplementary material for: Small RNA Profiling of Influenza A Virus-Infected Cells Identifies miR-449b as a Regulator of Histone Deacetylase 1 and Interferon Beta
Source: PLoS One. 2013 Sep 26;8(9):e76560. doi: 10.1371/journal.pone.0076560 (PMC3784411; doi:10.1371/journal.pone.0076560)
Supplement: Table S3 — MicroRNA regulated gene expression changes during influenza virus infection. (XLS) [file pone.0076560.s003.xls]

## Sheet: Sheet1
Table S3. MicroRNA regulated gene expression changes [a]
Gene [b]	Fold Change [c]	p-Value [d]	MicroRNA target sites [e]
NDUFA4	-11.2349	2.72074e-18	hsa-miR-147b	hsa-miR-199a-5p
RRAS	-5.34859	7.22482e-17	hsa-miR-449b
CMC2	-4.82068	1.68187e-17	hsa-miR-512-5p
PRDX6	-4.50951	2.92252e-18	hsa-miR-518b
ARPC5	-4.13613	1.21902e-15	hsa-miR-141	hsa-miR-190b
ZDHHC16	-3.71044	6.90131e-17	hsa-miR-1263	hsa-miR-449b
TK1	-3.66204	3.318e-18	hsa-miR-449b
CDK4	-3.64598	6.56591e-15
PPP1R11	-3.52681	1.54807e-15	hsa-miR-449b
HNRNPUL1	-3.21253	8.63576e-16	hsa-miR-449b	hsa-miR-518b
PNPO	-3.07507	1.07918e-15	hsa-miR-1263
CAV1	-2.98214	1.58459e-13	hsa-miR-449b	hsa-miR-518b
HDAC1	-2.7651	7.61971e-15	hsa-miR-449b
LDHA	-2.66912	6.5574e-12
GNPDA1	-2.62457	1.47458e-13	hsa-miR-1263	hsa-miR-141	hsa-miR-449b
FLOT2	-2.6089	3.18951e-16	hsa-miR-449b
AXL	-2.5761	2.64169e-16	hsa-miR-199a-5p	hsa-miR-512-5p	hsa-miR-449b
NSA2	-2.46713	2.05751e-12
GABRA5	-2.4418	1.79764e-13	hsa-miR-1263	hsa-miR-141
STRAP	-2.36067	4.01466e-13	hsa-miR-449b
COPZ1	-2.3354	4.48525e-13	hsa-miR-512-5p	hsa-miR-874
TAX1BP3	-2.30038	2.7134e-13	hsa-miR-449b
DEGS1	-2.23913	1.15846e-13	hsa-miR-190b
GPR56	-2.19889	2.55867e-10	hsa-miR-199a-5p	hsa-miR-449b	hsa-miR-874
SIRPA	-2.18044	7.83454e-12	hsa-miR-518b
RPS9	-2.15661	1.12974e-10
PPIL3	-2.15014	3.01679e-12	hsa-miR-1263	hsa-miR-141	hsa-miR-374b
PSME3	-2.12306	1.31003e-11	hsa-miR-449b	hsa-miR-518b
CRIP2	-2.0989	5.13569e-13	hsa-miR-141	hsa-miR-449b
MCM3	-2.06486	4.2894e-12	hsa-miR-141
C5orf15	-2.05583	1.12697e-10	hsa-miR-190b	hsa-miR-512-5p
RCC2	-2.01089	3.29692e-10	hsa-miR-1263	hsa-miR-449b
WDR41	-1.99985	2.12501e-13	hsa-miR-1263	hsa-miR-141
TUBA1C	-1.99975	7.41276e-12
LMAN2L	-1.99344	5.12273e-11	hsa-miR-449b
TMEM109	-1.98126	3.98513e-12	hsa-miR-141	hsa-miR-374b	hsa-miR-449b
HN1	-1.968	2.44954e-10	hsa-miR-449b
PODXL	-1.95631	2.91854e-10	hsa-miR-199a-5p	hsa-miR-512-5p	hsa-miR-874
FAM127B	-1.93883	8.20273e-13	hsa-miR-449b
URI1	-1.93602	3.34065e-09
TPGS2	-1.92513	9.51066e-12	hsa-miR-512-5p
FAM120AOS	-1.92508	2.02027e-13	hsa-miR-449b
NAP1L1	-1.92125	7.22221e-09	hsa-miR-1263	hsa-miR-141	hsa-miR-518b
GLRX5	-1.91707	6.8438e-12	hsa-miR-141	hsa-miR-449b
TMEM97	-1.90813	8.11344e-12	hsa-miR-1263	hsa-miR-449b
MMGT1	-1.90107	1.15898e-11	hsa-miR-190b	hsa-miR-374b	hsa-miR-512-5p
CNN3	-1.887	5.82016e-10	hsa-miR-190b
AMZ2	-1.88247	4.52579e-12	hsa-miR-512-5p
SURF4	-1.86714	6.46269e-11	hsa-miR-141	hsa-miR-449b
TSEN15	-1.86188	2.20931e-13
EZR	-1.85822	2.13314e-10	hsa-miR-147b	hsa-miR-512-5p	hsa-miR-874
HSBP1	-1.85794	3.94559e-09	hsa-miR-374b	hsa-miR-449b
HPCAL1	-1.84362	2.4701e-10	hsa-miR-874
GNB1	-1.83085	5.96525e-12	hsa-miR-190b	hsa-miR-874
ARPC1A	-1.82173	3.28618e-12	hsa-miR-190b	hsa-miR-512-5p
UROS	-1.80684	1.31211e-12	hsa-miR-449b
RFC5	-1.80453	1.20246e-11	hsa-miR-1263	hsa-miR-374b	hsa-miR-449b
STK39	-1.80082	2.98014e-09	hsa-miR-1263	hsa-miR-374b
CDC20	-1.7935	3.74935e-13
METAP1	-1.7866	8.67092e-11	hsa-miR-190b
BIRC5	-1.78231	1.50439e-11	hsa-miR-449a	hsa-miR-512-5p
TGM2	-1.78223	6.69016e-10	hsa-miR-1263	hsa-miR-449b
EVL	-1.77497	4.66884e-11
NCEH1	-1.77306	1.85917e-13	hsa-miR-199a-5p	hsa-miR-512-5p
PPARG	-1.77247	1.6978e-11	hsa-miR-449b
SSRP1	-1.77073	6.30049e-12	hsa-miR-1263
BABAM1	-1.76991	1.41931e-11
SLC39A1	-1.76883	1.6404e-12	hsa-miR-190b	hsa-miR-874
SCO1	-1.75886	1.547e-12	hsa-miR-512-5p
CASP2	-1.75552	4.38096e-11	hsa-miR-1263	hsa-miR-449b
LCLAT1	-1.74573	3.65711e-08	hsa-miR-374b
STK24	-1.74531	5.86895e-12	hsa-miR-147b	hsa-miR-190b	hsa-miR-199a-5p	hsa-miR-874
AP1S2	-1.74111	5.85128e-13	hsa-miR-190b	hsa-miR-199a-5p
PEA15	-1.74006	2.26974e-12	hsa-miR-141	hsa-miR-449b
TMEM123	-1.73964	1.99669e-07	hsa-miR-141	hsa-miR-374b
CORO1C	-1.7345	3.51195e-11	hsa-miR-147b	hsa-miR-512-5p	hsa-miR-874
IMP4	-1.7283	7.94306e-09
FHL2	-1.71289	1.0669e-10
API5	-1.71144	1.40871e-08	hsa-miR-1263	hsa-miR-141	hsa-miR-449b
AP1M1	-1.7082	4.4855e-12	hsa-miR-1263
SF3A3	-1.7072	2.6728e-09	hsa-miR-190b
RDH11	-1.70279	8.68063e-09	hsa-miR-374b
RBPMS2	-1.69978	2.09885e-12	hsa-miR-449b
PQLC3	-1.68325	3.4018e-09	hsa-miR-141	hsa-miR-374b
SRM	-1.68203	6.90667e-10	hsa-miR-141
LRP3	-1.68124	1.57136e-09	hsa-miR-199a-5p	hsa-miR-874
TUBB	-1.6801	1.06572e-11	hsa-miR-141
GYG1	-1.67996	1.25991e-09	hsa-miR-190b	hsa-miR-512-5p
MAP2K1	-1.67926	2.30145e-09	hsa-miR-1263	hsa-miR-449b
UQCRFS1	-1.674	1.4181e-11
ARHGAP1	-1.67361	3.33267e-11	hsa-miR-141	hsa-miR-449b
FAM127A	-1.66486	2.48958e-10	hsa-miR-449b
CYB5B	-1.66122	3.98155e-10	hsa-miR-1263	hsa-miR-374b	hsa-miR-449b
MRPL3	-1.66043	2.31349e-07
HMGN4	-1.6552	3.85524e-11	hsa-miR-449b	hsa-miR-190b	hsa-miR-874
PSMD8	-1.65498	3.3237e-06	hsa-miR-1263
CDC25B	-1.65167	3.77354e-08	hsa-miR-512-5p	hsa-miR-874
ZYX	-1.65	1.6554e-09
MRPS12	-1.64803	9.48333e-10
C16orf58	-1.64687	1.91197e-08	hsa-miR-449b
LYPLAL1	-1.64353	3.97475e-12	hsa-miR-374b	hsa-miR-449b
PBK	-1.63801	3.86091e-08	hsa-miR-1263
KXD1	-1.63788	5.14318e-07	hsa-miR-512-5p	hsa-miR-874
RAB8A	-1.63718	6.62049e-11	hsa-miR-147b	hsa-miR-190b	hsa-miR-512-5p
LSM2	-1.63485	6.85588e-09
TUBA1A	-1.63333	2.43468e-07
SRSF6	-1.63285	2.72655e-09	hsa-miR-1263	hsa-mir-141
FAM122B	-1.63181	3.84299e-08	hsa-miR-1263	hsa-miR-374b
GBE1	-1.63014	4.18042e-10	hsa-miR-1263	hsa-miR-141
ARPC1B	-1.62937	1.27789e-09	hsa-miR-1263
TOMM20	-1.62859	5.55654e-08	hsa-miR-147b	hsa-miR-512-5p	hsa-miR-874
PPCS	-1.62814	4.85563e-09	hsa-miR-190b
CDKN1A	-1.6204	5.82265e-09	hsa-miR-199a-5p
TXNRD1	-1.61231	1.87294e-07	hsa-miR-190b	hsa-miR-199a-5p	hsa-miR-512-5p	hsa-miR-874
TOP2A	-1.61156	1.87287e-07
VAMP7	-1.61135	9.6602e-07
CAP1	-1.60901	3.65769e-10	hsa-miR-449b
HNRNPAB	-1.60895	9.62599e-08	hsa-miR-141
CERS6	-1.60737	9.30911e-10	hsa-miR-141	hsa-miR-374b	hsa-miR-449b
MCFD2	-1.60537	5.61787e-10	hsa-miR-1263	hsa-miR-190b	hsa-miR-199a-5p	hsa-miR-374b	hsa-miR-449b	hsa-miR-512-5p
UBE2I	-1.60355	6.24187e-09	hsa-miR-374b
KRT18P55	-1.59872	1.46516e-11
TFG	-1.58036	1.27597e-09
MRPL18	-1.57946	1.80496e-08	hsa-miR-874
ERAL1	-1.57633	3.72897e-11	hsa-miR-512-5p	hsa-miR-874
MOB4	-1.57354	9.96246e-11	hsa-miR-141	hsa-miR-374b	hsa-miR-449b
UBE2C	-1.56414	3.26674e-09
YIPF4	-1.55888	8.3216e-09	hsa-miR-374b
TRMT112	-1.55636	1.06981e-09
UBP1	-1.55297	5.56765e-10	hsa-miR-1263	hsa-miR-449b
ODC1	-1.55163	9.06536e-09
ZDHHC8	-1.54817	4.5237e-09
TM4SF4	-1.54658	4.24149e-10	hsa-miR-449b
ZWILCH	-1.54598	2.87568e-08	hsa-miR-1263
PPP1CA	-1.54515	1.62907e-08	hsa-miR-147b	hsa-miR-874
DERA	-1.54459	3.86151e-10	hsa-miR-518b
HMBS	-1.53251	8.75454e-07	hsa-miR-449b
CDKN3	-1.52885	4.17803e-10	hsa-miR-141
MCM7	-1.52648	1.71514e-09
PDHA1	-1.52483	1.20992e-09	hsa-miR-141	hsa-miR-190b
SLC25A39	-1.52087	7.81701e-09
ATP5SL	-1.51874	7.32863e-10	hsa-miR-449b
CSRP1	-1.51754	1.56143e-07	hsa-miR-141	hsa-miR-190b	hsa-miR-449b	hsa-miR-518b
CYCSP55	-1.51736	2.7189e-07
MLEC	-1.51534	5.36869e-08
HMGN2	-1.51196	4.63679e-10
PDLIM7	-1.50959	4.6791e-10	hsa-miR-449b
TUBB4B	-1.50654	7.58206e-06	hsa-miR-199a-5p
IGFBP7	-1.50223	2.06971e-06	hsa-miR-190b
TUBA4A	-1.50187	2.56891e-10
GTF2E2	-1.50053	6.33851e-10
FAM3C	1.50224	2.87056e-08
TBC1D7	1.50979	4.62752e-08
VPS25	1.51704	5.67523e-10
SKP2	1.52005	4.54885e-12
CCND1	1.52855	1.35124e-09
MAPK6	1.5349	2.72604e-07
MED28	1.54765	7.52297e-10
IL28A	1.58272	1.02228e-08
SNRNP27	1.60794	1.03797e-08
BRI3	1.6159	2.6512e-10
EPDR1	1.64094	1.077e-09
CALM1	1.65158	2.15671e-10
ALDH9A1	1.66326	1.09709e-09
CLDN2	1.68783	1.07195e-10
TMEM2	1.7423	2.01855e-10
TPRG1L	1.7764	3.45861e-10
SLC2A3	1.83168	7.20698e-14
IL29	1.89821	4.42593e-13
TGFBR2	1.90457	6.62206e-11
a. A549 cells were either mock infected or infected with A/WSN/33 or infected with A/WSN/33 in the presence of miRNA mimics for 10 hours prior to RNA purification for gene expression analysis.
b. Genes identified with differential expression during infection due to miRNA mimics.
c. Fold change expression of indicated gene averaged across three biological replicates
d. p-Value assocatied with gene expression changes as determined by t-test.
e. Target sites of miRNA mimics identified by at least 3 predictive algorithms using MirWalk database [44].
