# Supplementary material for: Small RNA Profiling of Influenza A Virus-Infected Cells Identifies miR-449b as a Regulator of Histone Deacetylase 1 and Interferon Beta
Source: PLoS One. 2013 Sep 26;8(9):e76560. doi: 10.1371/journal.pone.0076560 (PMC3784411; doi:10.1371/journal.pone.0076560)
Supplement: Table S5 — Pathway enrichment of miRNA regulated genes during influenza virus infection. (XLS) [file pone.0076560.s005.xls]

## Sheet: Sheet1
Table S5. Pathway enrichment of miRNA regulated genes [a]
Pathway [b]	Gene Count [c]	p-Value [d]	Genes [e]	MicroRNA Targets [f]
Pathogenic Escherichia coli infection	8	3.20632e-06	ARPC1A, ARPC5, EZR, TUBA1A, TUBA1C, TUBA4A, TUBB, TUBB4B	hsa-mir-141, hsa-mir-449b, hsa-mir-141, hsa-mir-199a-5p
Downregulated of mta-3 in er-negative breast tumors	4	0.00100979	HDAC1, TUBA1A, TUBA1C, TUBA4A	hsa-mir-449b
Post-chaperonin tubulin folding pathway	4	0.00100979	TUBA1A, TUBA1C, TUBA4A, TUBB4B	hsa-mir-199a-5p
Formation of tubulin folding intermediates by CCT/TriC	4	0.00145168	TUBA1A, TUBA1C, TUBA4A, TUBB4B	hsa-mir-199a-5p
Cell cycle	7	0.00322665	CDC20, CDC25B, CDK4, CDKN1A, HDAC1, MCM3, MCM7	hsa-mir-141, hsa-mir-449b, hsa-mir-512-5p, hsa-mir-874, hsa-mir-199a-5p
Prefoldin mediated transfer of substrate to CCT/TriC	4	0.00327088	TUBA1A, TUBA1C, TUBA4A, TUBB4B	hsa-mir-199a-5p
Gap junction	6	0.00329951	MAP2K1, TUBA1A, TUBA1C, TUBA4A, TUBB, TUBB4B	hsa-mir-141, hsa-mir-199a-5p
FOXM1 transcription factor network	4	0.00719398	BIRC5, CDC25B, CDK4, MAP2K1	hsa-mir-449b, hsa-mir-512-5p, hsa-mir-874, hsa-mir-1263
Orc1 removal from chromatin	5	0.00784797	CDKN1A, MCM3, MCM7, PSMD8, PSME3	hsa-mir-199a-5p, hsa-mir-141, hsa-mir-1263, hsa-mir-449b, hsa-mir-518
Metabolism of polyamines	2	0.00876363	ODC1, SRM	hsa-mir-141
p73 transcription factor network	5	0.00884723	CASP2, CDKN1A, FLOT2, PEA15, TUBA1A	hsa-mir-1263, hsa-mir-449b, hsa-mir-141,
Validated targets of C-MYC transcriptional activation	5	0.00915719	BIRC5, CDK4, LDHA, ODC1, TK1	hsa-mir-449b, hsa-mir-512-5p
Stathmin and breast cancer resistance to antimicrotubule agents	3	0.0133941	TUBA1A, TUBA1C, TUBA4A
Lysosome Vesicle Biogenesis	3	0.0150634	AP1M1, AP1S2, VAMP7	hsa-mir-1263, hsa-mir-190b, hsa-mir-199a-5p
Switching of origins to a post-replicative state	2	0.0154699	MCM3, MCM7	hsa-mir-141
Heme biosynthesis	2	0.0177334	HMBS, UROS	hsa-mir-449b
Cell cycle: g1/s check point	3	0.0179114	CDK4, CDKN1A, HDAC1	hsa-mir-199a-5p, hsa-mir-449b
Influence of ras and rho proteins on g1 to s transition	3	0.0198072	CDK4, CDKN1A, MAP2K1	hsa-mir-199a-5p, hs-mir-449b, hsa-mir-1263
Thyroid cancer	3	0.0207973	MAP2K1, PPARG, TFG	hsa-mir-449b, hsa-mir-1263,
APC/C:Cdc20 mediated degradation of Securin	4	0.0220118	CDC20, PSMD8, PSME3, UBE2C	hsa-mir-449b, has-mir-518b, hsa-mir-1263
E2F transcription factor network	4	0.0220118	CDKN1A, HDAC1, MCM3, TK1	hsa-mir-199a-5p, hsa-mir-449b, hsa-mir-141
Activation of ATR in response to replication stress	3	0.0249582	MCM3, MCM7, RFC5	hsa-mir-141, hsa-mir-374b, hsa-mir-449b, hsa-mir-1263
Hedgehog signaling events mediated by Gli proteins	3	0.0249582	GNB1, HDAC1, MAP2K1	hsa-mir-190b, hsa-mir-449b, hsa-mir-874
Nef mediated downregulation of MHC class I complex cell surface expression	2	0.0253978	AP1M1, AP1S2	hsa-mir-190b, hsa-mir-199a-5p, hsa-mir-1263
Sumoylation by RanBP2 regulates transcriptional repression	2	0.0257198	HDAC1, UBE2I	hsa-mir-449b
Unwinding of DNA	2	0.0257198	MCM3, MCM7	hsa-mir-141
TGF beta Receptor	7	0.0264469	CAV1, CDK4, CDKN1A, HDAC1, MAP2K1, STRAP, UBE2I	hsa-mir-449b, hsa-mir-1263, hsa-mir-199a-5p, hsa-mir-518b
APC/C:Cdh1 mediated degradation of Cdc20 and other APC/C:Cdh1 targeted proteins in late mitosis/early G1	4	0.0264494	CDC20, PSMD8, PSME3, UBE2C	hsa-mir-1263, hsa-mir-449b, hsa-mir-518b
Cdc20:Phospho-APC/C mediated degradation of Cyclin A	4	0.0264494	CDC20, PSMD8, PSME3, UBE2C	hsa-mir-1263, hsa-mir-449b, hsa-mir-518b
Chronic myeloid leukemia	4	0.0266355	CDK4, CDKN1A, HDAC1, MAP2K1	hsa-mir-199a-5p, hsa-mir-449b, hsa-mir-1263
AndrogenReceptor	6	0.0267739	CAV1, CDC25B, FHL2, HDAC1, PPP1CA, UBE2I	hsa-mir-199a-5p, hsa-mir-44pb, hsa-mir-147b, hsa-mir-874
DNA replication	3	0.0273546	MCM3, MCM7, RFC5	hsa-mir-141, hsa-mir-374b, hsa-mir-449b, hsa-mir-1263
Hormone-sensitive lipase (HSL)-mediated triacylglycerol hydrolysis	2	0.0278973	CAV1, PPP1CA	hsa-mir-147b, hsa-mir-874, hsa-mir-449b, hsa-mir-518b
P53 signaling pathway	2	0.0309077	CDK4, CDKN1A	hsa-mir-199a-5p
Rb tumor suppressor/checkpoint signaling in response to dna damage	2	0.0309077	CDK4, CDKN1A	hsa-mir-199a-5p
Bladder cancer	3	0.0317566	CDK4, CDKN1A, MAP2K1	hsa-mir-199a-5p, hsa-mir-449b, hsa-mir-1263
Assembly of the pre-replicative complex	2	0.0369134	MCM3, MCM7	hsa-mir-141
Cyclin A:Cdk2-associated events at S phase entry	2	0.0369134	CDC25B, CDKN1A	hsa-mir-512-5p, hsa-mir-874, hsa-mir-199a-5p
TCR	7	0.0374349	EVL, LDHA, MAP2K1, STK39, TUBA1A, TUBA4A, TUBB	hsa-mir-449b, hsa-mir-1263, hsa-mir-141
Mitotic Prometaphase	4	0.0375616	BIRC5, CDC20, RCC2, ZWILCH	hsa-mir-449b, hsa-mir-1263, hsa-mir-512-5p
TGF-beta receptor signaling	3	0.0381597	CAV1, PPP1CA, STRAP	hsa-mir-449b, hsa-mir-147b, hsa-mir-874
SCF(Skp2)-mediated degradation of p27/p21	3	0.0382625	CDKN1A, PSMD8, PSME3	hsa-mir-mir-199a-5p, hsa-mir-1263, hsa-mir-449b, hsa-mir-518b
Phagosome	5	0.0386002	TUBA1A, TUBA1C, TUBA4A, TUBB, TUBB4B	hsa-mir-141, hsa-mir-199a-5p
Regulation of retinoblastoma protein	3	0.0386604	CDKN1A, HDAC1, PPARG	hsa-mir-449b, hsa-mir-199a-5p
Signaling events mediated by HDAC Class I	3	0.0386604	HDAC1, PPARG, UBE2I	hsa-mir-374b, hsa-mir-449b
Ubiquitin-dependent degradation of Cyclin D1	3	0.0386604	CDK4, PSMD8, PSME3	hsa-mir-1263, hsa-mir-449b, hsa-mir-518b
APC/C:Cdc20 mediated degradation of mitotic proteins	2	0.0389059	CDC20, UBE2C
Cdk regulation of dna replication	2	0.0389059	MCM3, MCM7	hsa-mir-141
Inactivation of APC/C via direct inhibition of the APC/C complex	2	0.0389059	CDC20, UBE2C
Hypoxia and p53 in the cardiovascular system	2	0.039508	CDKN1A, FHL2	hsa-mir-199a-5p
Regulation of actin cytoskeleton	6	0.0395361	ARPC1A, ARPC5, EZR, MAP2K1, PPP1CA, RRAS	hsa-mir-190b, hsa-mir-199a-5p, hsa-mir-141hsa-mir-449b, hsa-mir-147b, hsa-mir512-5p, hsa-mir-874, hsa-mir-449b, hsa-mir-1263
SCF-beta-TrCP mediated degradation of Emi1	3	0.0395708	CDC20, PSMD8, PSME3	hsa-mir-449b, hsa-mir-518b, hsa-mir-1263
Golgi Associated Vesicle Biogenesis	3	0.0401745	AP1M1, AP1S2, VAMP7	hsa-mir-190b, hsa-mir-199a-5p, hsa-mir-1263
Validated transcriptional targets of TAp63 isoforms	3	0.0401745	CDKN1A, FLOT2, SSRP1	hsa-mir-199a-5p, hsa-mir-449b, hsa-mir-1263
Aspirin blocks signaling pathway involved in platelet activation	2	0.0409648	GNB1, MAP2K1	hsa-mir-190b, hsa-mir-874, hsa-mir-449b, hsa-mir-1263
Conversion from APC/C:Cdc20 to APC/C:Cdh1 in late anaphase	2	0.0409648	CDC20, UBE2C
Removal of licensing factors from origins	2	0.0409648	MCM3, MCM7	hsa-mir-141
Regulation of ornithine decarboxylase (ODC)	3	0.0417951	ODC1, PSMD8, PSME3	hsa-mir-449b, hsa-mir-518b, hsa-mir1263
ALK1 signaling events	2	0.0421928	CAV1, PPP1CA	hsa-mir-449b, hsa-mir-518b, hsa-mir-147b, hsa-mir-874
Cystic fibrosis transmembrane conductance regulator (cftr) and beta 2 adrenergic receptor (b2ar) pathway	2	0.0421928	EZR, GNB1	hsa-mir-190b, hsa-mir-874, hsa-mir-147b, hsa-mir-512-5p
APC/C:Cdc20 mediated degradation of Cyclin B	2	0.0456085	CDC20, UBE2C
Glioma	3	0.0467652	CDK4, CDKN1A, MAP2K1	hsa-mir-199a-5p, hsa-mir-449b, hsa-mir-1263
Loss of Nlp from mitotic centrosomes	3	0.0467652	TUBA1A, TUBA4A, TUBB4B	hsa-mir-199a-5p
Loss of proteins required for interphase microtubule organization¬†from the centrosome	3	0.0467652	TUBA1A, TUBA4A, TUBB4B	hsa-mir-199a-5p
Regulation of APC/C activators between G1/S and early anaphase	2	0.0483003	CDC20, UBE2C
APC-Cdc20 mediated degradation of Nek2A	2	0.0487319	CDC20, UBE2C
Ccr3 signaling in eosinophils	2	0.0487319	GNB1, MAP2K1	hsa-mir-190b, hsa-mir-874, hsa-mir-449b, hsa-mir-1263
Cyclins and cell cycle regulation	2	0.0487319	CDK4, CDKN1A	hsa-mir-199a-5p
G0 and Early G1	2	0.0487319	HDAC1, TOP2A	hsa-mir-449b
How progesterone initiates the oocyte maturation	2	0.0487319	CAP1, GNB1	hsa-mir-449b, hsa-mir-190b, hsa-mir-874
Autodegradation of Cdh1 by Cdh1:APC/C	3	0.0490685	PSMD8, PSME3, UBE2C	hsa-mir-1263, hsa-mir-449b, hsa-mir-518b
Regulation of ck1/cdk5 by type 1 glutamate receptors	2	0.0499233	GNB1, PPP1CA	hsa-mir-147b, hsa-mir-874, hsa-mir-190b
a. Pathway analysis of miRNA regulated genes during influza A virus infection by InnateDB [40-41].
b. Enriched KEGG pathway identified.
c. Number of genes in indicated pathway that are influenza A virus induced miRNA targets.
d. p-value associated with pathway enrichment
e. Genes identified in indicated pathway.
f. MicroRNA targets in 3'UTR of genes identified in indicated pathway by miR-Walk database [44].
